# Supplementary material for: Multi-platform integration of brain and CSF proteomes reveals biomarker panels for Alzheimer’s disease
Source: Brief Bioinform. 2026 Jan 29;27(1):bbag012. doi: 10.1093/bib/bbag012 (PMC12853123; doi:10.1093/bib/bbag012)
Supplement: bbag012_Supplemental_Files [file bbag012_supplemental_files.zip]

Archive with 4 entries (4 files):
- Supplementary_materials_bbag012.docx
- Supplementary_materials_bbag012_Tables_2-6.xlsx
- Supplementary_Material_bbag012.docx
- Supplementary_Tables_2-6_bbag012.xlsx
