# Supplementary material for: Multi-platform integration of brain and CSF proteomes reveals biomarker panels for Alzheimer’s disease
Source: Brief Bioinform. 2026 Jan 29;27(1):bbag012. doi: 10.1093/bib/bbag012 (PMC12853123; doi:10.1093/bib/bbag012)
Supplement: bbag012_Supplemental_Files [file bbag012_supplemental_files.zip › Supplementary_materials_bbag012_Tables_2-6.xlsx]

## Sheet: Supplementary Tables 2
Differentially expressed proteins identified in brain tissue based on the TMT dataset.
gene name	UniProt ID	logFC	P.Value
NTN1	O95631	0.615343	1.21852e-56
PAFAH1B3	Q15102	0.144492	2.1408e-42
SPOCK2	Q92563	0.14288	2.18864e-39
HSPB1	P04792	0.274994	3.75651e-37
PBXIP1	Q96AQ6	0.189345	2.36065e-35
PPEF1	O14829	-0.194726	4.2114e-35
ICAM1	P05362	0.348248	8.36656e-35
OLFM1	Q99784	-0.14922	8.82962e-35
SLC4A10	Q6U841	-0.185608	3.36949e-34
PLCL2	Q9UPR0	-0.089615	7.43811e-34
RPH3A	Q9Y2J0	-0.173249	5.58303e-32
PTRHD1	Q6GMV3	0.115603	8.60128e-32
APP	P05067	0.249897	1.55923e-31
SYT12	Q8IV01	-0.161885	3.83955e-30
CSK	P41240	0.0688102	4.53083e-30
AMPD2	Q01433	0.0923523	8.3877e-30
GMPR	P36959	0.23299	9.99089e-30
SGTB	Q96EQ0	-0.10187	3.35831e-29
VGF	O15240	-0.266215	1.56068e-28
GPNMB	Q14956	0.391285	1.74293e-28
CDH10	Q9Y6N8	-0.100122	5.18891e-28
ADGRG1	Q9Y653	0.15342	5.89662e-28
RGS7	P49802	-0.0850585	6.8082e-28
FBXO41	Q8TF61	-0.0905685	1.36518e-27
OLFM3	Q96PB7	-0.149998	2.15512e-27
GFAP	P14136	0.358398	2.43752e-27
NCALD	P61601	-0.126572	3.99826e-27
HTRA1	Q92743	0.23916	8.5921e-27
HPCA	P84074	-0.138893	1.14377e-26
ADAM11	O75078	-0.0798644	4.6835e-26
RASGRF1	Q13972	-0.0928359	7.72673e-26
KIAA1549L	Q6ZVL6	-0.109192	8.70941e-26
APCS	P02743	0.413061	9.34786e-26
PLCB1	Q9NQ66	-0.117951	9.91033e-26
FARSB	Q9NSD9	-0.0958377	1.02634e-25
GFRA2	O00451	-0.139862	1.0783e-25
PHF24	Q9UPV7	-0.100508	1.13607e-25
PRDX1	Q06830	0.102781	2.72301e-25
PLXNB1	O43157	0.0927807	2.90709e-25
CMBL	Q96DG6	0.0864632	3.32231e-25
MAPK3	P27361	0.0971597	4.65376e-25
CBARP	Q8N350	-0.115803	5.86467e-25
FBXL16	Q8N461	-0.0933855	6.34874e-25
ERO1A	Q96HE7	-0.0651169	6.37518e-25
IGFBP5	P24593	0.174702	7.36076e-25
SLC4A8	Q2Y0W8	-0.115423	1.28389e-24
MACROD1	Q9BQ69	0.116689	2.45118e-24
ACTN4	O43707	-0.0671667	2.49019e-24
AKR1B1	P15121	0.0700659	2.80651e-24
LGI4	Q8N135	0.0894484	5.23077e-24
CSNK1E	P49674	0.0596255	1.07041e-23
FAH	P16930	0.140365	1.08052e-23
PRMT8	Q9NR22	-0.0895825	1.38631e-23
ITGAV	P06756	0.0688986	2.13285e-23
PRKAB2	O43741	0.0890844	2.17335e-23
SGIP1	Q9BQI5	-0.0751499	2.38197e-23
PADI2	Q9Y2J8	0.175815	2.46835e-23
BBOX1	O75936	0.181617	3.56634e-23
PGLS	O95336	0.0791557	4.13109e-23
SNAP25	P60880	-0.0858152	4.58463e-23
FABP7	O15540	0.177628	6.71775e-23
LRPPRC	P42704	-0.101425	1.04199e-22
C4B	P0C0L5	0.28731	1.17204e-22
C4A	P0C0L4	0.275362	1.17287e-22
NGEF	Q8N5V2	-0.122419	1.2436e-22
CAPN2	P17655	0.109872	1.7911e-22
SEPTIN7	Q16181	-0.0750799	1.87257e-22
NECTIN1	Q15223	-0.0802678	4.56642e-22
IDH2	P48735	-0.0725141	9.20755e-22
PLCD3	Q8N3E9	0.107763	1.37416e-21
EEA1	Q15075	-0.0417642	1.46363e-21
UPF2	Q9HAU5	0.0570023	1.78199e-21
PRKCE	Q02156	-0.069492	2.31359e-21
CLPTM1	O96005	-0.0577209	2.58839e-21
MAP3K5	Q99683	0.0584918	3.08775e-21
SLC25A46	Q96AG3	-0.0676544	3.73264e-21
RAB29	O14966	0.0976986	4.02448e-21
PLXNA4	Q9HCM2	-0.0734971	4.06878e-21
DOCK3	Q8IZD9	-0.0531269	7.48197e-21
CD109	Q6YHK3	0.173249	9.03469e-21
BRINP1	O60477	-0.058112	1.03784e-20
LTA4H	P09960	0.0682196	1.29279e-20
STX1A	Q16623	-0.107548	1.50575e-20
PCYOX1L	Q8NBM8	-0.0902762	1.67324e-20
MAPK1	P28482	0.0840335	1.7613e-20
PPP1CA	P62136	-0.0454885	1.93841e-20
GNAI1	P63096	-0.0619957	2.05956e-20
QPRT	Q15274	0.140843	2.06501e-20
S100A6	P06703	0.226387	2.22073e-20
CACNG3	O60359	-0.100173	2.31599e-20
NAT8L	Q8N9F0	-0.0889352	2.99082e-20
IRGQ	Q8WZA9	-0.0756412	3.40426e-20
MAP2K6	P52564	0.0657184	3.52824e-20
MAOB	P27338	0.119603	3.68491e-20
DBT	P11182	-0.0657246	4.46285e-20
PLXDC2	Q6UX71	0.112352	4.97255e-20
ESD	P10768	0.0919952	6.4326e-20
CAMKK2	Q96RR4	-0.103787	6.60024e-20
AAK1	Q2M2I8	-0.0607246	6.76285e-20
LARP1	Q6PKG0	-0.0569655	7.78069e-20
GNG12	Q9UBI6	0.131677	8.21359e-20
CRK	P46108	0.0451691	8.31436e-20
HEBP2	Q9Y5Z4	0.11085	8.87531e-20
SYNGAP1	Q96PV0	-0.0913116	9.77736e-20
ITPKB	P27987	0.120394	1.0468e-19
CLDN10	P78369	0.166759	1.33126e-19
GSTP1	P09211	0.110274	1.67023e-19
HSPB8	Q9UJY1	0.168447	2.16406e-19
SDC4	P31431	0.15936	2.31043e-19
PPP2R2C	Q9Y2T4	-0.0713287	2.69383e-19
ABR	Q12979	-0.06505	2.98318e-19
SPON1	Q9HCB6	0.089915	3.01933e-19
PSMC4	P43686	0.0460266	4.87519e-19
KIF5A	Q12840	-0.070429	4.98179e-19
DDAH2	O95865	0.101113	5.69529e-19
ATAD1	Q8NBU5	-0.0640169	6.36888e-19
PAK1	Q13153	-0.0811358	7.29224e-19
HOMER1	Q86YM7	-0.0952133	7.59143e-19
ITPR2	Q14571	0.0729003	9.48549e-19
PIP5K1C	O60331	-0.0593712	9.56181e-19
PDE4A	P27815	-0.0646718	1.05127e-18
RAB6A	P20340	0.0476197	1.08678e-18
COA7	Q96BR5	-0.0950285	1.41412e-18
GRIA2	P42262	-0.0810574	1.5471e-18
SLIRP	Q9GZT3	-0.0822881	2.02312e-18
PSMB1	P20618	0.0372205	2.64256e-18
VPS41	P49754	0.0431027	2.77586e-18
CHGA	P10645	0.1564	2.81792e-18
PGM2	Q96G03	0.0997952	2.93442e-18
CAPG	P40121	0.18786	3.19326e-18
SQSTM1	Q13501	0.12279	3.19548e-18
ADH5	P11766	0.0876057	3.54375e-18
KIF13B	Q9NQT8	0.0716584	3.86002e-18
SYNPO	Q8N3V7	-0.137417	4.32851e-18
PDS5B	Q9NTI5	0.0790517	4.73114e-18
NDUFAF7	Q7L592	-0.0747714	4.91992e-18
PHYHD1	Q5SRE7	0.171827	5.7067e-18
PDHX	O00330	-0.0691948	6.44511e-18
ADCY1	Q08828	-0.0673653	7.38725e-18
TMEM30A	Q9NV96	0.0900924	7.47533e-18
TLN2	Q9Y4G6	-0.0468348	7.70027e-18
WBP2	Q969T9	-0.0796662	8.26114e-18
GAPDH	P04406	0.0488991	8.34082e-18
CAP2	P40123	-0.0667705	8.98209e-18
MARK1	Q9P0L2	-0.0732748	9.40058e-18
GPC5	P78333	0.0969699	1.09666e-17
PLXNA1	Q9UIW2	-0.0802654	1.17725e-17
OSBPL8	Q9BZF1	-0.0482065	1.45231e-17
DIRAS1	O95057	-0.0790101	1.49407e-17
GJB6	O95452	-0.165723	1.60602e-17
SWAP70	Q9UH65	0.07118	1.92889e-17
GNB5	O14775	-0.0679956	1.94397e-17
ZDHHC5	Q9C0B5	-0.050052	2.18617e-17
MTSS1	O43312	0.094767	2.19178e-17
RAB9A	P51151	0.0538742	2.20294e-17
RNF14	Q9UBS8	0.0778245	2.52591e-17
GRM3	Q14832	-0.0783359	2.609e-17
CPE	P16870	0.0863235	3.2881e-17
AIP	O00170	0.0469664	3.29522e-17
CBLN4	Q9NTU7	-0.115845	4.13935e-17
LRRC73	Q5JTD7	-0.0967035	4.1884e-17
SYNM	O15061	0.159298	5.51235e-17
ANKS1B	Q7Z6G8	-0.0714192	7.41299e-17
PGAM2	P15259	0.198917	7.59829e-17
ISOC1	Q96CN7	0.0672534	8.89101e-17
IDH1	O75874	0.0716317	1.0168e-16
ANXA5	P08758	0.145213	1.05088e-16
TTC19	Q6DKK2	-0.120392	1.25931e-16
UBA1	P22314	0.0431643	1.57134e-16
HOOK3	Q86VS8	-0.0325782	1.76359e-16
CASKIN1	Q8WXD9	-0.0600651	1.76767e-16
PARK7	Q99497	0.0490098	2.07486e-16
KIAA1549	Q9HCM3	-0.0754635	2.22171e-16
SPOCK1	Q08629	0.0860971	2.33925e-16
VCP	P55072	0.030714	2.56185e-16
SLC7A11	Q9UPY5	0.107358	2.95899e-16
IQSEC3	Q9UPP2	-0.0495121	2.96933e-16
PDCD4	Q53EL6	0.0783899	3.03215e-16
PSMA3	P25788	0.0368195	3.46498e-16
CACNG8	Q8WXS5	-0.107446	3.55315e-16
MSN	P26038	0.102617	4.54332e-16
SMPD3	Q9NY59	-0.0693817	4.71464e-16
NECAB1	Q8N987	-0.0947049	4.76414e-16
SHISA7	A6NL88	-0.118514	5.51414e-16
VPS26A	O75436	0.0402837	5.6956e-16
HLA-DRA	P01903	0.190013	6.5278e-16
LRRC57	Q8N9N7	-0.0642169	6.81906e-16
STMN3	Q9NZ72	-0.086705	6.86165e-16
NEK7	Q8TDX7	0.085032	8.412e-16
RBBP7	Q16576	0.0583698	8.50451e-16
HNRNPF	P52597	0.0768871	9.42318e-16
HCN1	O60741	-0.0724705	1.07663e-15
GRK2	P25098	-0.050887	1.09129e-15
RNPEP	Q9H4A4	0.0731038	1.10249e-15
ATP8A1	Q9Y2Q0	0.0950964	1.22475e-15
PSMA7	O14818	0.0368478	1.43695e-15
UFC1	Q9Y3C8	0.0562182	1.49749e-15
BDH2	Q9BUT1	0.125159	1.80239e-15
LRRC4B	Q9NT99	-0.0572795	1.83408e-15
ADGRB1	O14514	-0.0632206	1.85619e-15
GPC4	O75487	0.0867769	1.91098e-15
RBKS	Q9H477	0.0867778	1.96957e-15
ADGRL1	O94910	-0.0510204	2.36808e-15
UPF1	Q92900	0.0313949	2.42839e-15
ROCK1	Q13464	0.0614625	2.45005e-15
DEK	P35659	0.0995483	2.89216e-15
AKAP8L	Q9ULX6	0.0759512	3.02948e-15
ANP32B	Q92688	0.0798363	3.07647e-15
CIAO1	O76071	0.0453441	3.08275e-15
UNC5B	Q8IZJ1	0.0778979	3.11399e-15
KLC2	Q9H0B6	-0.0402121	3.40954e-15
SLC39A10	Q9ULF5	-0.0818438	3.88891e-15
ATG9A	Q7Z3C6	0.0566096	4.08218e-15
DLGAP2	Q9P1A6	-0.0756397	4.3065e-15
ALAD	P13716	0.0931268	4.53222e-15
LHPP	Q9H008	0.0846493	4.56451e-15
CAMK4	Q16566	-0.0840957	5.13111e-15
NRIP2	Q9BQI9	0.133356	5.73081e-15
STRN	O43815	-0.0312878	5.88038e-15
ARHGAP44	Q17R89	-0.0428113	6.01835e-15
GAD2	Q05329	-0.0806022	6.21544e-15
GABRA1	P14867	-0.080783	6.58159e-15
CEP170B	Q9Y4F5	-0.0479871	7.96669e-15
TIPRL	O75663	-0.0494765	8.15451e-15
BLTP1	Q2LD37	0.0338218	8.18074e-15
MFN2	O95140	-0.0396988	8.31206e-15
SLC25A6	P12236	-0.0696216	8.83213e-15
SORD	Q00796	0.108679	9.18961e-15
TRIM25	Q14258	0.0715516	9.76717e-15
PICK1	Q9NRD5	-0.0561456	9.80489e-15
GPR158	Q5T848	-0.0651072	9.97193e-15
BSN	Q9UPA5	-0.0685204	1.14555e-14
TUFM	P49411	-0.0441552	1.17523e-14
PHGDH	O43175	0.115756	1.19614e-14
EPHX4	Q8IUS5	-0.0815494	1.20812e-14
BLVRB	P30043	0.0813782	1.22251e-14
ROCK2	O75116	-0.036083	1.22996e-14
PPP2R5E	Q16537	-0.0434891	1.40359e-14
USP7	Q93009	-0.0285244	1.5028e-14
OSBPL3	Q9H4L5	-0.064272	1.51198e-14
GJA1	P17302	0.136324	1.59607e-14
TXNRD1	Q16881	0.0473387	1.61727e-14
OLFML3	Q9NRN5	0.305297	1.64176e-14
CDH20	Q9HBT6	0.0736608	1.70931e-14
SEC14L2	O76054	0.0677392	1.90089e-14
DST	Q03001	0.0355685	2.06324e-14
HSPB6	O14558	0.14389	2.08552e-14
CSRP1	P21291	0.106199	2.16365e-14
ASPH	Q12797	0.0679153	2.28788e-14
AP3B2	Q13367	-0.0528272	2.33954e-14
BRAF	P15056	-0.0393361	2.40345e-14
TIMM13	Q9Y5L4	-0.0595326	2.45707e-14
LUC7L2	Q9Y383	0.071972	2.45995e-14
AP2A1	O95782	-0.046296	2.58724e-14
SNX27	Q96L92	0.0314189	2.65757e-14
BLVRA	P53004	0.0399713	2.73587e-14
GABRG2	P18507	-0.062698	2.81947e-14
TMEM63C	Q9P1W3	0.0628961	2.84455e-14
PTK2B	Q14289	-0.0601884	2.90526e-14
GCLM	P48507	0.0629199	2.95671e-14
ACTN2	P35609	-0.147304	3.0046e-14
SAMM50	Q9Y512	-0.0455631	3.09249e-14
PPM1H	Q9ULR3	-0.0499149	3.09633e-14
MAP4K3	Q8IVH8	-0.0406364	3.68865e-14
GRHPR	Q9UBQ7	0.0668588	3.70384e-14
DCLK1	O15075	-0.0614307	3.72695e-14
IPO9	Q96P70	0.0366653	3.98155e-14
RABEP2	Q9H5N1	0.0440035	3.99829e-14
NNT	Q13423	-0.0551562	4.02002e-14
GTF2I	P78347	0.054111	4.05364e-14
CDC42BPB	Q9Y5S2	-0.0316449	4.10666e-14
IARS1	P41252	-0.0428068	4.12628e-14
PI4K2A	Q9BTU6	0.0398521	4.12815e-14
RTN4	Q9NQC3	-0.0472448	4.27267e-14
RPE	Q96AT9	0.0883055	4.49821e-14
LDHB	P07195	0.045868	4.71957e-14
PDLIM5	Q96HC4	0.0939645	4.75302e-14
VAC14	Q08AM6	-0.0386335	4.75788e-14
PSAT1	Q9Y617	0.0939541	4.87678e-14
TRIM36	Q9NQ86	-0.0764343	5.20963e-14
SLC2A3	P11169	-0.0852918	5.92798e-14
AGK	Q53H12	-0.0555915	6.16806e-14
PDLIM4	P50479	0.125882	6.30277e-14
WDR1	O75083	0.0514529	6.40997e-14
STXBP5L	Q9Y2K9	-0.048753	6.86639e-14
SH3BGRL	O75368	0.0745717	6.96878e-14
GNA12	Q03113	0.0656324	7.14678e-14
PSD2	Q9BQI7	0.0679764	7.29455e-14
MTX2	O75431	-0.0441052	7.54747e-14
RFTN2	Q52LD8	0.0709064	7.61092e-14
PDHB	P11177	-0.0606484	7.64811e-14
SST	P61278	-0.220196	8.00581e-14
KIF5C	O60282	-0.0403773	8.36217e-14
NUBP2	Q9Y5Y2	0.067931	8.58529e-14
ATG3	Q9NT62	0.0420666	8.78998e-14
PRRT3	Q5FWE3	-0.0585531	9.03425e-14
DHX15	O43143	0.0574479	9.31973e-14
SMYD5	Q6GMV2	0.054011	9.51544e-14
KCNJ4	P48050	-0.0841998	1.04515e-13
USP11	P51784	-0.0568895	1.1375e-13
CORO2B	Q9UQ03	-0.0428654	1.26926e-13
SCIN	Q9Y6U3	0.22699	1.27406e-13
GHITM	Q9H3K2	-0.0797644	1.31693e-13
ITGB8	P26012	0.0613223	1.36062e-13
DAP3	P51398	-0.0796872	1.58437e-13
RELL1	Q8IUW5	0.113286	1.59587e-13
GAR1	Q9NY12	0.0673174	1.63332e-13
GUCY1A1	Q02108	0.0589677	1.7678e-13
PPM1E	Q8WY54	-0.0632618	1.98853e-13
TIMM44	O43615	-0.0481306	2.47384e-13
CLCN3	P51790	0.0408601	2.50685e-13
PPP1R12A	O14974	-0.0408778	2.60613e-13
HTATSF1	O43719	0.0700301	2.62111e-13
SORCS3	Q9UPU3	-0.062902	2.76068e-13
HACD3	Q9P035	0.0397472	2.88593e-13
MTMR7	Q9Y216	-0.0507997	2.96399e-13
RTN3	O95197	-0.0532783	3.13909e-13
PGM1	P36871	0.0631817	3.17299e-13
GDPD1	Q8N9F7	-0.0422087	3.27709e-13
WDR82	Q6UXN9	0.0481684	3.35347e-13
GNA11	P29992	0.0534256	3.41821e-13
DPP6	P42658	-0.0795557	3.55764e-13
PRRT1	Q99946	-0.0777533	3.63755e-13
TCP11L1	Q9NUJ3	-0.0400524	3.82595e-13
TIMM8A	O60220	-0.0604404	3.83578e-13
NDUFA8	P51970	-0.0752852	3.90877e-13
LINGO1	Q96FE5	-0.0709742	4.0515e-13
COA1	Q9GZY4	-0.0713219	4.18212e-13
EEF1A2	Q05639	0.0510517	4.32706e-13
TPP1	O14773	0.0737052	4.41574e-13
NUMB	P49757	-0.0447087	4.64392e-13
MAPRE3	Q9UPY8	-0.0427965	4.72464e-13
ENO1	P06733	0.0546351	4.80045e-13
ICA1	Q05084	-0.050946	5.0565e-13
SERINC1	Q9NRX5	0.0516402	5.13587e-13
NDUFS8	O00217	-0.0668154	5.22593e-13
SLC25A27	O95847	-0.0677295	5.75097e-13
TAOK1	Q7L7X3	-0.0296403	5.90091e-13
BOLA2	Q9H3K6	0.0662383	5.9304e-13
SHMT1	P34896	0.103506	6.00462e-13
CRYL1	Q9Y2S2	0.0838157	6.23534e-13
KPNB1	Q14974	0.0269987	6.7466e-13
SIPA1L1	O43166	-0.0497601	7.7194e-13
THTPA	Q9BU02	0.0533655	7.94936e-13
SDHC	Q99643	-0.095153	8.47986e-13
RANGAP1	P46060	0.0455832	9.04143e-13
CRELD1	Q96HD1	-0.0641062	9.31107e-13
SLC30A3	Q99726	-0.102345	9.45716e-13
ANXA4	P09525	0.0945886	9.6423e-13
GNA13	Q14344	0.069008	9.88007e-13
PDCD10	Q9BUL8	-0.0343358	1.09179e-12
SEC22B	O75396	0.036371	1.09861e-12
HMGCS1	Q01581	-0.126048	1.18759e-12
UQCRB	P14927	-0.0631277	1.2854e-12
STAT3	P40763	0.0631603	1.40941e-12
SLC7A8	Q9UHI5	-0.0898739	1.43269e-12
APOE	P02649	0.140044	1.43744e-12
LUC7L	Q9NQ29	0.0709092	1.46763e-12
TMEM38A	Q9H6F2	-0.0947678	1.52934e-12
ASAP2	O43150	-0.0440846	1.53145e-12
PJA2	O43164	-0.0646507	1.71672e-12
PSMB5	P28074	0.0307164	1.74769e-12
EFR3B	Q9Y2G0	-0.0438626	1.7611e-12
PALM3	A6NDB9	0.0649986	1.79973e-12
CSTB	P04080	0.0867788	1.84906e-12
TIMP2	P16035	0.0968258	1.88769e-12
CAMK1G	Q96NX5	-0.0886839	1.91764e-12
PCDHAC2	Q9Y5I4	-0.0517019	1.92252e-12
BAG3	O95817	0.126053	1.92993e-12
TRAPPC6B	Q86SZ2	-0.0625079	2.0339e-12
SMAP2	Q8WU79	-0.0535229	2.07614e-12
PLSCR4	Q9NRQ2	0.119723	2.11572e-12
PAXX	Q9BUH6	0.0667475	2.16812e-12
COTL1	Q14019	0.0917334	2.2171e-12
TMEM43	Q9BTV4	0.06013	2.26264e-12
ALPL	P05186	-0.104391	2.28838e-12
SPG7	Q9UQ90	-0.0436432	2.30815e-12
CALCOCO1	Q9P1Z2	-0.0445717	2.40172e-12
PRDX6	P30041	0.104044	2.47085e-12
DLAT	P10515	-0.0535878	2.51925e-12
SLC25A11	Q02978	-0.0523309	2.70811e-12
NUBP1	P53384	0.0677476	2.82815e-12
UBR2	Q8IWV8	0.043209	2.85502e-12
H1-0	P07305	0.115926	2.88599e-12
PITPNM3	Q9BZ71	-0.0479415	2.96252e-12
LRP1	Q07954	0.0365116	2.9821e-12
ATP2A2	P16615	-0.0460879	3.0346e-12
GSN	P06396	0.101448	3.08569e-12
PPT1	P50897	0.0705567	3.12043e-12
DLD	P09622	-0.0496326	3.30517e-12
ENTPD2	Q9Y5L3	0.141713	3.57034e-12
DLGAP3	O95886	-0.0659246	3.60272e-12
SLC25A4	P12235	-0.0593942	3.68694e-12
SH3PXD2B	A1X283	0.0755914	3.80966e-12
VAT1L	Q9HCJ6	0.115274	3.85756e-12
HNMT	P50135	0.132213	3.92726e-12
CORO1A	P31146	-0.0763262	4.02083e-12
CA8	P35219	0.109836	4.50572e-12
ARC	Q7LC44	-0.0644649	4.54169e-12
UBE2I	P63279	0.0547301	4.55002e-12
ITGB5	P18084	0.0827896	4.5657e-12
BRINP2	Q9C0B6	-0.0561329	4.58556e-12
MRPS9	P82933	-0.0662628	4.72958e-12
GPT	P24298	0.09071	4.87732e-12
IL1RAPL1	Q9NZN1	-0.0453799	5.01596e-12
PHACTR1	Q9C0D0	-0.0668638	5.23613e-12
S100B	P04271	0.138917	5.53054e-12
PARS2	Q7L3T8	-0.0769735	5.61607e-12
FRZB	Q92765	0.173321	5.86799e-12
RNF114	Q9Y508	0.0664308	5.99305e-12
TMX1	Q9H3N1	0.0583661	6.1984e-12
NDUFA9	Q16795	-0.0585752	6.33164e-12
MRPS22	P82650	-0.0764175	6.51214e-12
REEP1	Q9H902	-0.0608072	6.57881e-12
SH3GL1	Q99961	-0.0611513	6.73553e-12
CNDP2	Q96KP4	0.0687433	7.34109e-12
MAPT	P10636	0.0750439	7.6395e-12
PCSK2	P16519	0.0729729	7.8102e-12
NECAP1	Q8NC96	-0.0621415	8.08653e-12
ASNS	P08243	-0.0957627	8.12091e-12
PURG	Q9UJV8	-0.0589511	8.29932e-12
IKBKB	O14920	0.0519795	8.61817e-12
CADPS	Q9ULU8	-0.0432145	9.14405e-12
CDK5	Q00535	-0.0428798	9.39759e-12
GBF1	Q92538	-0.0421282	9.53184e-12
BACE1	P56817	0.0592943	9.56041e-12
CNTN1	Q12860	-0.0338323	1.10513e-11
RARRES2	Q99969	0.109547	1.14915e-11
SMC3	Q9UQE7	0.0751174	1.15037e-11
SLC20A2	Q08357	0.0694549	1.15087e-11
PRKRA	O75569	-0.0588725	1.19903e-11
GRIN2B	Q13224	-0.0671309	1.23429e-11
ABHD14B	Q96IU4	0.0977067	1.23919e-11
ADD3	Q9UEY8	0.0612949	1.26507e-11
UEVLD	Q8IX04	0.0580942	1.2836e-11
ATP1B1	P05026	-0.0517788	1.30636e-11
SLC25A5	P05141	-0.0558952	1.35711e-11
PAICS	P22234	0.0493525	1.38178e-11
NDUFB8	O95169	-0.0586163	1.39219e-11
NDUFS2	O75306	-0.0543004	1.4288e-11
RIMS1	Q86UR5	-0.0521148	1.47443e-11
DNAJC12	Q9UKB3	0.0813732	1.50572e-11
HEPACAM	Q14CZ8	0.0896957	1.51299e-11
MOB3A	Q96BX8	0.0837751	1.56877e-11
MRPS16	Q9Y3D3	-0.0988562	1.64384e-11
RETREG2	Q8NC44	-0.0622185	1.65059e-11
ERI3	O43414	-0.0488703	1.79674e-11
IFIT5	Q13325	0.0597089	1.80697e-11
SAFB2	Q14151	0.0577184	1.82658e-11
ADD2	P35612	-0.0406279	1.91342e-11
NDUFB7	P17568	-0.0629322	1.92308e-11
MPDZ	O75970	0.0353566	1.94723e-11
LZTS3	O60299	-0.0604982	1.98999e-11
ERLIN2	O94905	0.0730984	1.99259e-11
NDUFS4	O43181	-0.0680623	2.05882e-11
NECAP2	Q9NVZ3	0.0775793	2.13824e-11
HMGN5	P82970	0.0692606	2.3496e-11
LARS1	Q9P2J5	-0.0349915	2.36234e-11
CABP1	Q9NZU7	-0.0772082	2.46636e-11
ARHGEF6	Q15052	0.0342319	2.68187e-11
PDZD2	O15018	-0.049163	2.99743e-11
HRAS	P01112	-0.0390987	3.02284e-11
AHNAK	Q09666	0.126619	3.11933e-11
DENND1A	Q8TEH3	-0.0378753	3.18382e-11
PPP2R1A	P30153	-0.0297455	3.22882e-11
TARS1	P26639	0.0368836	3.27022e-11
ETF1	P62495	0.0450181	3.31264e-11
CCDC28A	Q8IWP9	0.0453944	3.43256e-11
BORCS6	Q96GS4	0.043143	3.49049e-11
ABCC5	O15440	0.0736315	3.54123e-11
KNDC1	Q76NI1	-0.0521161	3.59345e-11
PPP2R5A	Q15172	-0.0340388	3.64674e-11
TBC1D24	Q9ULP9	-0.0496605	3.66217e-11
UBA6	A0AVT1	0.0393052	3.76732e-11
GALT	P07902	0.0727915	3.80628e-11
WASHC5	Q12768	0.0358841	4.01466e-11
SMAP1	Q8IYB5	-0.0510792	4.02278e-11
EXD2	Q9NVH0	0.0451022	4.03404e-11
PSMB7	Q99436	0.0336128	4.15097e-11
HDHD2	Q9H0R4	0.0549398	4.28034e-11
CCN2	P29279	0.0898603	4.49401e-11
PRP4K	Q13523	0.0499041	4.55562e-11
BDH1	Q02338	-0.0663222	4.57564e-11
RANBP2	P49792	0.0329661	4.67709e-11
DNM1L	O00429	-0.0526327	4.9409e-11
TMEM132B	Q14DG7	-0.0494443	4.96777e-11
BTN3A3	O00478	0.0845193	5.02485e-11
ITM2B	Q9Y287	0.0531407	5.04648e-11
NDUFC2	O95298	-0.0616436	5.09584e-11
HPCAL1	P37235	-0.0694314	5.17618e-11
DNAJB4	Q9UDY4	-0.047546	5.19549e-11
RRAGC	Q9HB90	0.034532	5.55421e-11
SMC1A	Q14683	0.066994	5.66085e-11
RTN1	Q16799	-0.0433856	5.83178e-11
GPCPD1	Q9NPB8	-0.0908739	6.11314e-11
PSMB8	P28062	0.0689847	6.29034e-11
CNNM3	Q8NE01	0.0502393	6.33584e-11
MRPS23	Q9Y3D9	-0.0731562	6.36752e-11
TOMM22	Q9NS69	-0.0475676	6.3948e-11
DENND10	Q8TCE6	0.0375908	6.87274e-11
MLC1	Q15049	0.0997381	7.73633e-11
HNRNPA2B1	P22626	0.0544401	7.8956e-11
CAD	P27708	0.0406836	8.17877e-11
GMPPA	Q96IJ6	0.0479797	8.40904e-11
GRIN2A	Q12879	-0.0539344	8.52661e-11
ATP1A1	P05023	-0.045143	8.73126e-11
SYNGR3	O43761	-0.0709818	8.7928e-11
NDUFS6	O75380	-0.0663147	8.90843e-11
SAMHD1	Q9Y3Z3	0.0738051	9.11636e-11
SNX17	Q15036	0.0370684	9.17279e-11
SCPEP1	Q9HB40	0.0624438	9.2485e-11
GLS2	Q9UI32	-0.0636925	9.40541e-11
ATP2B2	Q01814	-0.0646652	9.42857e-11
NMT2	O60551	-0.0506708	9.4967e-11
DKC1	O60832	0.0435376	1.01913e-10
RAB3B	P20337	-0.089348	1.0753e-10
PACSIN1	Q9BY11	-0.05884	1.14073e-10
TMX3	Q96JJ7	-0.0434137	1.1624e-10
COMMD7	Q86VX2	0.0452673	1.16473e-10
BLOC1S1	P78537	0.0424965	1.17047e-10
SRR	Q9GZT4	0.0932504	1.18625e-10
RAB3GAP2	Q9H2M9	-0.0298994	1.20278e-10
ISYNA1	Q9NPH2	0.0693267	1.20881e-10
SOD1	P00441	0.0746062	1.23327e-10
CISD1	Q9NZ45	-0.0490052	1.26035e-10
UQCRC2	P22695	-0.0444182	1.26398e-10
PCSK1	P29120	-0.0973601	1.28425e-10
TBRG4	Q969Z0	-0.0612958	1.33195e-10
UQCRC1	P31930	-0.0468787	1.34396e-10
NDUFB3	O43676	-0.0676382	1.35198e-10
PTGR2	Q8N8N7	0.0719733	1.35452e-10
GIPC1	O14908	0.0365117	1.42529e-10
SLC25A22	Q9H936	-0.0665112	1.42867e-10
FBP1	P09467	0.0963158	1.50718e-10
ACTR3B	Q9P1U1	-0.0496092	1.52614e-10
GALM	Q96C23	0.100712	1.5526e-10
PSMD9	O00233	0.0431952	1.62421e-10
PRDX2	P32119	0.042645	1.67852e-10
ERLEC1	Q96DZ1	-0.0408473	1.71503e-10
LAMP1	P11279	0.0671643	1.72884e-10
NDUFS5	O43920	-0.0565355	1.76292e-10
ACSL1	P33121	0.0459441	1.83964e-10
C2orf88	Q9BSF0	0.0670026	1.84396e-10
NXF1	Q9UBU9	0.0455347	1.85909e-10
SNTA1	Q13424	0.0610136	1.8949e-10
GABBR2	O75899	-0.0490705	1.9583e-10
CAPN7	Q9Y6W3	0.0458482	1.98396e-10
SFXN1	Q9H9B4	-0.0424305	2.03327e-10
RAB11B	Q15907	0.028653	2.0736e-10
TSPO	P30536	0.125433	2.09564e-10
SUCLG2	Q96I99	0.06715	2.15225e-10
OPLAH	O14841	0.0545597	2.16087e-10
CSNK1A1	P48729	0.0361196	2.16217e-10
FASN	P49327	0.043088	2.37435e-10
DNAJC11	Q9NVH1	-0.0339478	2.54903e-10
UPF3B	Q9BZI7	0.0507132	2.63264e-10
WDR7	Q9Y4E6	-0.0385685	2.65964e-10
HABP4	Q5JVS0	-0.0693159	2.66502e-10
ITGA3	P26006	0.0925751	2.66973e-10
PALS1	Q8N3R9	0.030978	2.67503e-10
LPGAT1	Q92604	-0.0338974	2.79534e-10
NDUFC1	O43677	-0.0835041	2.96489e-10
VCAN	P13611	0.130435	2.97181e-10
CALB2	P22676	0.115441	2.98007e-10
ATXN2L	Q8WWM7	-0.0479052	2.99557e-10
PBLD	P30039	0.0927761	3.19022e-10
SRXN1	Q9BYN0	0.0658894	3.21651e-10
GALNT16	Q8N428	0.0549557	3.22954e-10
SRPK2	P78362	-0.0360138	3.23757e-10
GNPDA1	P46926	0.0418696	3.26088e-10
BZW2	Q9Y6E2	-0.0415812	3.32958e-10
SPR	P35270	0.0895509	3.34737e-10
CYRIA	Q9H0Q0	-0.0398764	3.37401e-10
RBBP9	O75884	0.0480695	3.38738e-10
EEFSEC	P57772	0.0365699	3.498e-10
LIN7C	Q9NUP9	0.0383871	3.51363e-10
PTGR3	Q8N4Q0	-0.0531671	3.66067e-10
CACHD1	Q5VU97	0.0672074	3.70633e-10
CYB5R1	Q9UHQ9	-0.057089	3.75999e-10
PLAA	Q9Y263	-0.0262904	3.86416e-10
FAM210A	Q96ND0	-0.0570668	3.9096e-10
S100A4	P26447	0.199431	3.92305e-10
CBR3	O75828	0.0711757	3.94594e-10
LANCL2	Q9NS86	-0.0418545	3.94608e-10
TPP2	P29144	-0.0431127	3.94661e-10
CCDC6	Q16204	0.043555	4.11169e-10
PPP1R7	Q15435	-0.0267453	4.13028e-10
TIMM10	P62072	-0.0410588	4.17065e-10
HNRNPH3	P31942	0.0486703	4.20763e-10
GLS	O94925	-0.0484132	4.35163e-10
EML6	Q6ZMW3	-0.0446023	4.4175e-10
SNX30	Q5VWJ9	-0.0368339	4.46133e-10
GOPC	Q9HD26	-0.0389687	4.86704e-10
SNX4	O95219	-0.0344643	4.95793e-10
CYTH2	Q99418	-0.041092	5.00328e-10
APOO	Q9BUR5	-0.0579071	5.042e-10
ADK	P55263	0.0427139	5.19864e-10
POLR2I	P36954	0.0606077	5.22174e-10
PRPF19	Q9UMS4	-0.0518913	5.33057e-10
VMA12	Q8N511	0.0686667	5.33184e-10
CPNE3	O75131	0.0624888	5.3485e-10
NDUFB9	Q9Y6M9	-0.0539487	5.56957e-10
ITGB1	P05556	0.0798717	5.63267e-10
AHCY	P23526	0.0326775	5.63551e-10
RARS1	P54136	-0.0276032	6.11256e-10
MSRA	Q9UJ68	0.0469914	6.12723e-10
CASTOR2	A6NHX0	-0.0442927	6.29543e-10
AP3M2	P53677	-0.0410279	6.37901e-10
UBE2R2	Q712K3	0.038481	6.38162e-10
VAT1	Q99536	0.073867	6.53377e-10
POLDIP2	Q9Y2S7	-0.0323956	6.60848e-10
PPP2R5D	Q14738	-0.0256527	6.64838e-10
NCOA5	Q9HCD5	0.0484062	6.65621e-10
UTRN	P46939	0.0627684	6.85625e-10
FBXO2	Q9UK22	0.0568637	7.23375e-10
HSD17B4	P51659	0.0414894	7.67984e-10
PDK2	Q15119	-0.0433466	7.89802e-10
PPFIA3	O75145	-0.0331447	7.97873e-10
MRPS28	Q9Y2Q9	-0.0530886	8.08929e-10
CCDC22	O60826	0.0266674	8.10376e-10
RUVBL1	Q9Y265	0.0387823	8.13893e-10
ARHGAP17	Q68EM7	0.0599643	8.20307e-10
DNAJB11	Q9UBS4	-0.0372449	8.26184e-10
NDUFA13	Q9P0J0	-0.0525201	8.27892e-10
AKAP12	Q02952	0.0452529	8.58569e-10
CRACDL	Q6NV74	-0.0604838	8.59287e-10
SLC7A14	Q8TBB6	0.0610099	9.00327e-10
G3BP1	Q13283	0.0427635	9.02028e-10
NUP88	Q99567	0.0429069	9.0293e-10
C12orf57	Q99622	-0.0474184	9.24369e-10
NIPSNAP1	Q9BPW8	-0.0403643	9.71712e-10
RAB31	Q13636	0.0506347	9.79215e-10
LSG1	Q9H089	0.041367	9.83087e-10
GSK3A	P49840	-0.0339163	9.84703e-10
GOLPH3L	Q9H4A5	0.052266	1.03699e-09
LRRTM3	Q86VH5	-0.0538175	1.05175e-09
TNPO1	Q92973	0.0377775	1.05997e-09
PREP	P48147	-0.0404711	1.09051e-09
AKR1A1	P14550	0.0622332	1.13395e-09
G3BP2	Q9UN86	-0.0520282	1.14586e-09
PELO	Q9BRX2	0.0401431	1.17668e-09
GGA3	Q9NZ52	-0.0379088	1.18292e-09
HGS	O14964	-0.0263729	1.18552e-09
ARHGAP23	Q9P227	0.0347979	1.25329e-09
UQCRQ	O14949	-0.0552613	1.26521e-09
LMTK2	Q8IWU2	-0.0412817	1.27112e-09
PCDHGC5	Q9Y5F6	-0.0584488	1.30322e-09
PLIN3	O60664	0.099138	1.31734e-09
POLR2G	P62487	0.0570656	1.34283e-09
GFUS	Q13630	-0.0435505	1.38307e-09
MGST1	P10620	0.111619	1.41539e-09
PIK3CB	P42338	0.0333714	1.41805e-09
SLC16A7	O60669	-0.0701141	1.48033e-09
LIMA1	Q9UHB6	0.0728986	1.50712e-09
AKR7A2	O43488	0.0531567	1.55412e-09
FERMT3	Q86UX7	0.0859109	1.56346e-09
STAM	Q92783	-0.0296421	1.63125e-09
AFG2A	Q8NB90	0.0503278	1.68768e-09
AP1B1	Q10567	-0.0312242	1.69028e-09
EFNB1	P98172	0.061052	1.69911e-09
FAM50A	Q14320	0.0610112	1.74296e-09
SLC27A4	Q6P1M0	-0.0361504	1.79216e-09
MRPL2	Q5T653	-0.0595679	1.82246e-09
RIMBP2	O15034	-0.0448255	1.82349e-09
RAB27B	O00194	0.112613	1.83778e-09
NFS1	Q9Y697	-0.0437399	1.89371e-09
USP31	Q70CQ4	0.0401996	1.89632e-09
CCK	P06307	0.0814347	1.90738e-09
CYRIB	Q9NUQ9	-0.0366451	1.92584e-09
AIDA	Q96BJ3	0.0349867	1.99414e-09
CUL3	Q13618	-0.0221139	2.01853e-09
RAB3GAP1	Q15042	-0.0332496	2.0395e-09
TRMT10C	Q7L0Y3	-0.0483686	2.06494e-09
JCAD	Q9P266	-0.0459489	2.06596e-09
NDUFB10	O96000	-0.0475903	2.07322e-09
NDUFAB1	O14561	-0.0692506	2.18834e-09
WFS1	O76024	0.0589486	2.1933e-09
VWA5A	O00534	0.0797612	2.21613e-09
WNK2	Q9Y3S1	-0.0254302	2.25971e-09
CZIB	Q9NWV4	0.0542754	2.26258e-09
SNAP23	O00161	0.0690853	2.28135e-09
BPNT1	O95861	0.0409588	2.43061e-09
LLGL1	Q15334	0.0664574	2.474e-09
CLCC1	Q96S66	0.0396473	2.5294e-09
NWD2	Q9ULI1	-0.0552288	2.58841e-09
ADPRS	Q9NX46	0.0346258	2.58858e-09
MT-ND4	P03905	-0.0636001	2.59828e-09
ANKMY2	Q8IV38	-0.045997	2.67217e-09
ARFGEF1	Q9Y6D6	-0.0268806	2.73121e-09
FNTA	P49354	0.0518717	2.7497e-09
ZC2HC1A	Q96GY0	-0.0581719	2.80435e-09
MRPL48	Q96GC5	-0.060008	2.89385e-09
CD47	Q08722	-0.0530189	2.93826e-09
ZC3H7A	Q8IWR0	0.0309623	2.96514e-09
L2HGDH	Q9H9P8	-0.0485652	3.03758e-09
PPP2R5B	Q15173	-0.0384415	3.05111e-09
STK24	Q9Y6E0	-0.0282021	3.19387e-09
GRM2	Q14416	-0.0504795	3.22899e-09
RDH13	Q8NBN7	-0.0636607	3.57581e-09
ISCU	Q9H1K1	-0.0521642	3.57809e-09
PHPT1	Q9NRX4	0.0584486	3.9322e-09
EPB41	P11171	0.06722	4.02727e-09
AP2M1	Q96CW1	-0.0348995	4.02911e-09
PEPD	P12955	0.0569514	4.07422e-09
PTPRF	P10586	-0.0307599	4.07946e-09
DDX23	Q9BUQ8	0.0403876	4.08603e-09
RAPGEF4	Q8WZA2	-0.0381479	4.09591e-09
SNX32	Q86XE0	-0.0750926	4.10138e-09
MCU	Q8NE86	-0.042765	4.18627e-09
MAT2A	P31153	0.0292822	4.23251e-09
TMX4	Q9H1E5	-0.0559894	4.25712e-09
AVL9	Q8NBF6	-0.0537541	4.34587e-09
ZC3H15	Q8WU90	0.0428442	4.46496e-09
SLC7A5	Q01650	-0.044481	4.47271e-09
CACNG2	Q9Y698	-0.0637494	4.55424e-09
UQCRFS1	P47985	-0.0433767	4.58319e-09
TOMM40	O96008	-0.0417942	4.75154e-09
ARG2	P78540	0.0842358	4.87238e-09
CCNY	Q8ND76	-0.0454534	4.89345e-09
EIF5	P55010	0.0306144	4.95825e-09
SLC33A1	O00400	0.0485194	5.15727e-09
TTL	Q8NG68	-0.0472916	5.30529e-09
PTCD3	Q96EY7	-0.0595952	5.31582e-09
RCC2	Q9P258	0.0583133	5.32243e-09
TDRD7	Q8NHU6	0.0535234	5.69232e-09
HECW2	Q9P2P5	-0.0319092	5.70293e-09
PSMB6	P28072	0.0299951	5.81062e-09
ERP44	Q9BS26	-0.0266148	5.82291e-09
BCAR3	O75815	0.0556468	5.83327e-09
SLC4A3	P48751	0.0505337	6.0952e-09
NDUFA7	O95182	-0.0516242	6.23834e-09
NUP205	Q92621	0.0322845	6.27481e-09
NAXD	Q8IW45	0.0304664	6.46529e-09
RAB6B	Q9NRW1	0.0386801	6.87936e-09
EPRS1	P07814	-0.0248002	6.89524e-09
MRPL1	Q9BYD6	-0.0613705	7.00431e-09
CTSD	P07339	0.0503057	7.18883e-09
MRPS35	P82673	-0.0658507	7.22244e-09
CCDC47	Q96A33	0.0273418	7.45797e-09
GABBR1	Q9UBS5	-0.045487	7.48766e-09
FOCAD	Q5VW36	0.0409612	7.60105e-09
SPAST	Q9UBP0	0.0247633	7.61758e-09
MTM1	Q13496	0.045996	8.05484e-09
RAB35	Q15286	-0.0348333	8.22231e-09
AHCYL1	O43865	-0.0509949	8.27575e-09
HSPA12A	O43301	-0.0401534	8.65636e-09
TRHDE	Q9UKU6	-0.0504379	8.81754e-09
COX7A2L	O14548	-0.0606449	8.82458e-09
SV2B	Q7L1I2	-0.0647132	8.89399e-09
NUP210	Q8TEM1	0.0444777	8.9915e-09
SEL1L	Q9UBV2	-0.0386922	9.12864e-09
KPNA4	O00629	0.0328475	9.2874e-09
ARFGAP3	Q9NP61	0.0345445	9.37349e-09
SERGEF	Q9UGK8	0.0553254	9.61253e-09
PGAP1	Q75T13	-0.0670792	9.77567e-09
PDS5A	Q29RF7	0.0511703	1.00575e-08
UBR1	Q8IWV7	0.0238267	1.03433e-08
KDSR	Q06136	0.0493251	1.07198e-08
KATNAL1	Q9BW62	-0.0358972	1.12616e-08
DTYMK	P23919	0.0461594	1.1277e-08
CS	O75390	-0.0422007	1.13883e-08
MTMR9	Q96QG7	-0.0330579	1.1647e-08
GCA	P28676	-0.0561799	1.17241e-08
CYC1	P08574	-0.0435881	1.1799e-08
STAT6	P42226	-0.0453418	1.18038e-08
NANS	Q9NR45	0.0389386	1.18407e-08
PSMA2	P25787	0.030132	1.18809e-08
MRPS5	P82675	-0.056575	1.19762e-08
NDUFS3	O75489	-0.0456003	1.19852e-08
CKAP4	Q07065	-0.0436004	1.20797e-08
AQP4	P55087	0.0954352	1.24125e-08
BBS2	Q9BXC9	0.043424	1.26907e-08
GPD1	P21695	0.113892	1.30083e-08
TOMM20	Q15388	-0.0558081	1.32584e-08
NT5C2	P49902	0.0481083	1.35923e-08
DPP8	Q6V1X1	-0.0413756	1.36043e-08
CPD	O75976	-0.0373664	1.4103e-08
B4GAT1	O43505	0.0422013	1.42593e-08
KPNA3	O00505	0.0322824	1.42971e-08
TBCB	Q99426	0.0422358	1.44445e-08
PTGR1	Q14914	0.0820794	1.44867e-08
RANBP6	O60518	-0.0325461	1.47975e-08
FDX2	Q6P4F2	-0.0540927	1.50534e-08
MADD	Q8WXG6	-0.0407061	1.53504e-08
RHEB	Q15382	-0.0547806	1.5455e-08
NUDT4	Q9NZJ9	-0.0502541	1.54794e-08
TTPAL	Q9BTX7	-0.0526594	1.5649e-08
MEGF9	Q9H1U4	0.0397037	1.57887e-08
ACSL4	O60488	-0.0365287	1.59026e-08
CIAPIN1	Q6FI81	-0.0302214	1.59624e-08
RBM22	Q9NW64	0.0431709	1.61355e-08
MRPS25	P82663	-0.0554492	1.63576e-08
PKM	P14618	0.0279697	1.63814e-08
BABAM2	Q9NXR7	-0.0280873	1.63918e-08
NME7	Q9Y5B8	0.0421971	1.70658e-08
KIAA0930	Q6ICG6	0.0429016	1.71276e-08
DNPH1	O43598	0.0457324	1.79319e-08
RPS8	P62241	-0.0473176	1.80284e-08
AGO1	Q9UL18	0.0326773	1.81879e-08
CROCC	Q5TZA2	0.0439523	1.82268e-08
MRPL11	Q9Y3B7	-0.100651	1.82754e-08
H1-4	P10412	0.102504	1.84185e-08
AFG1L	Q8WV93	-0.0474279	1.84531e-08
PCP4	P48539	-0.111179	1.85922e-08
PHKA2	P46019	0.0375159	1.90004e-08
WARS1	P23381	-0.053981	1.93387e-08
NUP155	O75694	0.0313469	2.00214e-08
C2CD2L	O14523	-0.031396	2.06395e-08
TRIM47	Q96LD4	0.0703601	2.08247e-08
VASP	P50552	0.0518996	2.09714e-08
GGPS1	O95749	0.042676	2.11489e-08
LGALS3	P17931	0.0914301	2.14276e-08
CGNL1	Q0VF96	0.0507697	2.18222e-08
NUP160	Q12769	0.0395986	2.22362e-08
AVEN	Q9NQS1	0.0553052	2.22848e-08
RGS7BP	Q6MZT1	-0.0521532	2.28632e-08
NTNG1	Q9Y2I2	-0.0623418	2.37625e-08
APLP2	Q06481	0.0310818	2.38039e-08
COPB2	P35606	0.0228032	2.39202e-08
PGM2L1	Q6PCE3	-0.0632388	2.40715e-08
CAPN1	P07384	0.0347253	2.41968e-08
HID1	Q8IV36	-0.0356103	2.44689e-08
MTX3	Q5HYI7	-0.0530452	2.47725e-08
GABRB1	P18505	-0.049101	2.59763e-08
PTGFRN	Q9P2B2	-0.0424502	2.60786e-08
RPL3	P39023	-0.0393583	2.65195e-08
MAST3	O60307	-0.0481894	2.75772e-08
TBK1	Q9UHD2	-0.0252692	2.82802e-08
KCTD12	Q96CX2	0.0488488	2.84972e-08
IMPDH2	P12268	0.0405764	2.93347e-08
NUP62	P37198	0.0328498	2.97578e-08
TOM1L2	Q6ZVM7	-0.0320203	3.03372e-08
NUCB1	Q02818	-0.0342293	3.06839e-08
L3HYPDH	Q96EM0	0.109957	3.22111e-08
CYBB	P04839	0.0948044	3.23515e-08
MRPS2	Q9Y399	-0.0552883	3.32133e-08
EPHX1	P07099	0.0716633	3.46807e-08
SDHAF4	Q5VUM1	-0.0694591	3.53213e-08
TOMM70	O94826	-0.0334214	3.60357e-08
RNF20	Q5VTR2	0.0380612	3.63876e-08
DDX1	Q92499	0.0281207	3.66323e-08
VAPB	O95292	-0.0359392	3.66687e-08
TM7SF2	O76062	-0.0543519	3.6981e-08
AKAP5	P24588	-0.0825564	3.80665e-08
CNRIP1	Q96F85	-0.0423139	3.82264e-08
MRPL53	Q96EL3	-0.0645801	3.92292e-08
DIABLO	Q9NR28	-0.0431351	3.94302e-08
STARD7	Q9NQZ5	0.0416138	4.04624e-08
UGGT1	Q9NYU2	-0.0205405	4.11334e-08
TTC7B	Q86TV6	-0.032933	4.16181e-08
ILKAP	Q9H0C8	0.0439383	4.21437e-08
BCKDHB	P21953	-0.0459445	4.25621e-08
RNH1	P13489	0.057727	4.26122e-08
PALM	O75781	-0.0389666	4.26755e-08
NAPEPLD	Q6IQ20	0.0486969	4.27987e-08
ACAP3	Q96P50	-0.0355237	4.30764e-08
LZTS1	Q9Y250	-0.0571352	4.33457e-08
RAB15	P59190	-0.0466609	4.34943e-08
PSMB10	P40306	0.0853128	4.35504e-08
SH3RF1	Q7Z6J0	-0.0497144	4.39078e-08
COMMD1	Q8N668	0.0352435	4.3928e-08
DERA	Q9Y315	0.0636125	4.42932e-08
ACOT7	O00154	-0.0335313	4.44133e-08
AJM1	C9J069	-0.0328763	4.45265e-08
RTCB	Q9Y3I0	0.0311622	4.54383e-08
CRKL	P46109	0.0247592	4.63323e-08
FOXRED1	Q96CU9	-0.0782315	4.67208e-08
OTULIN	Q96BN8	0.0506031	4.73219e-08
ACY1	Q03154	0.0480642	4.81542e-08
NHLRC2	Q8NBF2	0.0426112	5.01401e-08
ARHGEF17	Q96PE2	0.0366645	5.11293e-08
PPP1R14C	Q8TAE6	-0.0627502	5.27005e-08
SCN2B	O60939	-0.0446739	5.35136e-08
NT5C	Q8TCD5	0.0674193	5.50294e-08
RCSD1	Q6JBY9	-0.058432	5.61022e-08
ALDH9A1	P49189	0.0581573	5.71194e-08
PPME1	Q9Y570	-0.0263838	5.82628e-08
LPCAT4	Q643R3	-0.0399609	6.01944e-08
SMS	P52788	0.0342955	6.0612e-08
GLRX	P35754	0.0537497	6.13105e-08
TRIM56	Q9BRZ2	0.0580589	6.26713e-08
PEBP1	P30086	0.0381823	6.38359e-08
APRT	P07741	0.0629506	6.41359e-08
TIMM10B	Q9Y5J6	-0.0355788	6.4683e-08
AIFM1	O95831	-0.0305685	6.71934e-08
CCNYL1	Q8N7R7	-0.0514051	6.84441e-08
OSBPL11	Q9BXB4	0.0473491	6.87568e-08
OXCT1	P55809	-0.0400009	6.89839e-08
TCEA1	P23193	0.0521893	7.21774e-08
RTN4RL2	Q86UN3	-0.0481991	7.22883e-08
MTCH2	Q9Y6C9	-0.0284067	7.33294e-08
USP8	P40818	0.0253502	7.53383e-08
MECR	Q9BV79	-0.0419479	7.74166e-08
CLINT1	Q14677	-0.0266018	8.05584e-08
PPP2CB	P62714	-0.0248456	8.12806e-08
NUTF2	P61970	0.0325285	8.13191e-08
MRPS31	Q92665	-0.0534402	8.26993e-08
HNRNPM	P52272	0.0400545	8.28537e-08
PYGB	P11216	0.0424387	8.40175e-08
IFT140	Q96RY7	0.0408482	8.50879e-08
COG7	P83436	-0.0299122	8.55308e-08
BTF3L4	Q96K17	-0.0419343	8.79659e-08
NRAS	P01111	-0.0406963	8.88756e-08
SYT1	P21579	-0.05215	9.00459e-08
ARMC8	Q8IUR7	-0.0272543	9.02332e-08
RFK	Q969G6	-0.0522995	9.74745e-08
PMM1	Q92871	-0.0602816	9.76898e-08
ROGDI	Q9GZN7	-0.0367942	9.82782e-08
SDHA	P31040	-0.0319942	1.00725e-07
MAPKAPK2	P49137	0.054515	1.03686e-07
FABP5	Q01469	0.0915795	1.0643e-07
FRYL	O94915	0.039308	1.06608e-07
HCCS	P53701	-0.0354058	1.10657e-07
WIPF2	Q8TF74	-0.0363285	1.12058e-07
NDUFS7	O75251	-0.0707674	1.14153e-07
CRIP2	P52943	-0.0741212	1.15905e-07
TMEFF2	Q9UIK5	0.0694158	1.17637e-07
RPL30	P62888	-0.0364611	1.18731e-07
ADIRF	Q15847	0.144472	1.192e-07
FTL	P02792	0.151935	1.19473e-07
MRPS10	P82664	-0.0536978	1.24363e-07
ITCH	Q96J02	-0.0308559	1.26466e-07
GNG3	P63215	-0.0531065	1.27824e-07
MSH6	P52701	0.0570882	1.29599e-07
FAM81A	Q8TBF8	-0.0631268	1.29821e-07
GLO1	Q04760	0.0368095	1.31176e-07
FLNC	Q14315	0.115567	1.3665e-07
CSPG5	O95196	-0.0662997	1.37453e-07
CLCN6	P51797	0.0307122	1.38719e-07
TMEM65	Q6PI78	-0.0491678	1.38911e-07
RAE1	P78406	0.026109	1.46563e-07
NEFH	P12036	0.129846	1.46578e-07
IQGAP1	P46940	0.0663526	1.46918e-07
RPTOR	Q8N122	-0.0190573	1.47258e-07
TCF25	Q9BQ70	0.032087	1.51271e-07
TRIM21	P19474	0.0625433	1.54433e-07
TENM2	Q9NT68	-0.0384656	1.5564e-07
PCNA	P12004	0.0532758	1.55685e-07
LACTB2	Q53H82	0.0408241	1.57115e-07
KIFAP3	Q92845	-0.0275558	1.5926e-07
COX6B1	P14854	-0.0436955	1.59817e-07
PPCS	Q9HAB8	0.0283144	1.59901e-07
NPTX1	Q15818	0.0665262	1.6103e-07
PRXL2A	Q9BRX8	-0.0461189	1.61131e-07
IGSF21	Q96ID5	-0.0411484	1.61902e-07
SMU1	Q2TAY7	0.0378873	1.61944e-07
CDC73	Q6P1J9	0.0479114	1.63511e-07
NUDT16	Q96DE0	0.0360443	1.6654e-07
SH2D3C	Q8N5H7	-0.039677	1.68101e-07
OGDHL	Q9ULD0	-0.0435884	1.68259e-07
HTR1A	P08908	0.0702732	1.69809e-07
MRPS12	O15235	-0.0711177	1.69914e-07
SPTBN2	O15020	-0.0262524	1.70458e-07
CYB5A	P00167	0.0446159	1.76481e-07
COX4I1	P13073	-0.0421428	1.77944e-07
SLC9A1	P19634	-0.0393071	1.79193e-07
PDGFRB	P09619	0.0514603	1.80048e-07
APPL2	Q8NEU8	0.0409108	1.81767e-07
TPR	P12270	0.0306688	1.83895e-07
ASS1	P00966	0.0695305	1.87361e-07
RAP2A	P10114	-0.0434089	1.89449e-07
NDUFA2	O43678	-0.0519796	1.94353e-07
AFG3L2	Q9Y4W6	-0.0344985	1.95017e-07
ERC2	O15083	-0.0478994	1.96982e-07
SASH1	O94885	0.0428394	1.97117e-07
BRD4	O60885	0.0496066	2.02294e-07
HMGA1	P17096	0.0663252	2.02718e-07
KATNB1	Q9BVA0	-0.034132	2.06624e-07
KCNJ10	P78508	0.0710744	2.08315e-07
ADPGK	Q9BRR6	0.0538057	2.10641e-07
GAP43	P17677	-0.0647012	2.16156e-07
NAPG	Q99747	-0.0312683	2.21624e-07
PPP1CB	P62140	-0.0276704	2.22113e-07
STX8	Q9UNK0	0.0320861	2.22119e-07
MDH2	P40926	-0.0383045	2.22997e-07
GAD1	Q99259	-0.0536052	2.24346e-07
PSMA4	P25789	0.0285579	2.26367e-07
DNAJC19	Q96DA6	-0.0418929	2.32839e-07
PCYT1A	P49585	0.0343255	2.35993e-07
NDUFV3	P56181	-0.0565911	2.40811e-07
LGALS1	P09382	0.0600273	2.43893e-07
MACROH2A2	Q9P0M6	0.0679789	2.44128e-07
FAM120C	Q9NX05	0.0340735	2.525e-07
PRR36	Q9H6K5	-0.0477323	2.60739e-07
NUMA1	Q14980	0.053523	2.66039e-07
QDPR	P09417	0.0803309	2.85388e-07
FBXO22	Q8NEZ5	0.0340306	3.05357e-07
PICALM	Q13492	-0.0244587	3.06605e-07
TSFM	P43897	-0.0476103	3.13817e-07
PYGL	P06737	0.0841961	3.14197e-07
STX4	Q12846	0.0361967	3.22068e-07
COX5B	P10606	-0.0469245	3.23881e-07
NEMF	O60524	-0.0294191	3.24591e-07
DENR	O43583	-0.0351208	3.27826e-07
C9orf78	Q9NZ63	0.0531636	3.31173e-07
EIF6	P56537	0.0272174	3.34296e-07
ZYG11B	Q9C0D3	0.0260128	3.34391e-07
BOLA3	Q53S33	-0.0507552	3.35204e-07
RTRAF	Q9Y224	0.0358397	3.37093e-07
SEPTIN6	Q14141	-0.0344569	3.50191e-07
CPLX2	Q6PUV4	-0.0585662	3.55713e-07
VPS50	Q96JG6	-0.0237474	3.59438e-07
PHAF1	Q9BSU1	-0.0315714	3.63622e-07
PPFIA1	Q13136	0.0210413	3.83016e-07
LBR	Q14739	0.0551126	3.86713e-07
MBOAT7	Q96N66	-0.0504673	3.87884e-07
TRIO	O75962	-0.0241523	3.88989e-07
TMEM126A	Q9H061	-0.0425525	4.03462e-07
PTAR1	Q7Z6K3	0.0456404	4.05745e-07
HERC4	Q5GLZ8	-0.0319704	4.09403e-07
BABAM1	Q9NWV8	-0.0262306	4.14238e-07
NUP133	Q8WUM0	0.0298526	4.23351e-07
EPB41L3	Q9Y2J2	-0.0429941	4.25153e-07
CDKN2AIP	Q9NXV6	0.0495369	4.29082e-07
NT5E	P21589	-0.057533	4.2964e-07
CTSZ	Q9UBR2	0.0852299	4.32897e-07
NDUFA5	Q16718	-0.0473841	4.35876e-07
HERC2	O95714	0.0261823	4.43053e-07
GAB2	Q9UQC2	-0.0356053	4.45257e-07
TBC1D10B	Q4KMP7	-0.027252	4.47881e-07
BCKDK	O14874	-0.045269	4.48857e-07
AGFG2	O95081	0.0363385	4.52698e-07
CHDH	Q8NE62	0.0730623	4.5617e-07
FN3KRP	Q9HA64	0.0402343	4.57139e-07
LAGE3	Q14657	0.0496663	4.74343e-07
LPCAT2	Q7L5N7	0.0647881	4.79392e-07
PITPNA	Q00169	-0.0238832	4.82965e-07
PLXNB2	O15031	0.0433302	4.84186e-07
ATP1B2	P14415	-0.0409964	4.88474e-07
GRIPAP1	Q4V328	-0.026092	4.92463e-07
ANXA1	P04083	0.146129	4.92867e-07
SUCLA2	Q9P2R7	-0.0340266	5.11896e-07
NDUFAF5	Q5TEU4	-0.0374834	5.1273e-07
DNAJA1	P31689	0.0380988	5.19999e-07
GNL1	P36915	-0.0219833	5.20951e-07
SF3B3	Q15393	0.0306613	5.21102e-07
RBBP4	Q09028	0.0431995	5.25184e-07
STXBP3	O00186	0.0389727	5.32503e-07
FKBP5	Q13451	0.0772961	5.32748e-07
SRI	P30626	0.040363	5.35357e-07
GMPS	P49915	-0.0281186	5.36517e-07
ENDOD1	O94919	0.0511924	5.37515e-07
BIN3	Q9NQY0	0.0506409	5.48635e-07
MCTP1	Q6DN14	-0.0401094	5.52061e-07
RUVBL2	Q9Y230	0.029232	5.56301e-07
PSMB2	P49721	0.0236549	5.79581e-07
TPPP	O94811	-0.0428872	5.83054e-07
OSTF1	Q92882	0.0402183	6.12817e-07
FAHD1	Q6P587	-0.0389572	6.23113e-07
PPP1R1A	Q13522	0.0558838	6.64563e-07
C11orf54	Q9H0W9	0.0625289	6.8597e-07
HYOU1	Q9Y4L1	-0.0290605	6.87705e-07
NAE1	Q13564	0.023002	6.90294e-07
TECPR2	O15040	-0.0303902	6.91516e-07
PDPR	Q8NCN5	0.0395734	6.92723e-07
MT1F	P04733	0.143708	7.13852e-07
ABHD16A	O95870	-0.020664	7.14761e-07
NPY	P01303	0.0865901	7.33488e-07
RALA	P11233	-0.0302221	7.42125e-07
SMG6	Q86US8	0.031728	7.48849e-07
DAGLB	Q8NCG7	0.0417455	7.68104e-07
CHP1	Q99653	-0.0361497	7.71693e-07
PPIH	O43447	-0.0357138	7.76996e-07
ZNF326	Q5BKZ1	0.042581	7.7889e-07
DIRAS2	Q96HU8	-0.0429583	7.81961e-07
TRAP1	Q12931	-0.0394228	7.86966e-07
TRIM32	Q13049	-0.0310001	7.89024e-07
NCKIPSD	Q9NZQ3	-0.0319239	8.15583e-07
UBR7	Q8N806	0.0350056	8.19117e-07
LAMTOR1	Q6IAA8	0.0300574	8.30663e-07
CFDP1	Q9UEE9	0.066781	8.54881e-07
MAT2B	Q9NZL9	0.0224735	8.66731e-07
SFXN4	Q6P4A7	-0.0380288	8.87035e-07
MARS1	P56192	-0.0212492	9.0217e-07
TNR	Q92752	-0.0276868	9.07784e-07
ARMH3	Q5T2E6	0.0308368	9.18855e-07
CTPS2	Q9NRF8	0.0457848	9.27843e-07
ACYP2	P14621	0.0738903	9.29488e-07
CDH2	P19022	0.0267107	9.30041e-07
ARF5	P84085	-0.0340883	9.36131e-07
PREPL	Q4J6C6	0.0362414	9.43192e-07
DNAJC8	O75937	0.0402712	9.6605e-07
RASA3	Q14644	0.0359406	9.6961e-07
SNAPIN	O95295	0.0308753	9.69684e-07
SCAMP2	O15127	0.0509027	9.74813e-07
SLC38A3	Q99624	0.0536319	9.80667e-07
PTGDS	P41222	0.0858355	9.82044e-07
SLC1A2	P43004	-0.0685942	9.88551e-07
LEMD2	Q8NC56	0.0410725	9.91892e-07
SRSF10	O75494	0.0423209	9.93047e-07
ARL3	P36405	0.036018	9.93733e-07
PMPCB	O75439	-0.0314603	1.01923e-06
AKT3	Q9Y243	-0.0277563	1.03396e-06
UGT8	Q16880	0.0949095	1.05051e-06
DGKE	P52429	-0.0296795	1.06483e-06
CMPK2	Q5EBM0	0.0378608	1.0657e-06
SESTD1	Q86VW0	-0.034979	1.07498e-06
DRG2	P55039	0.0279958	1.09784e-06
UBA3	Q8TBC4	0.0227509	1.10898e-06
BASP1	P80723	-0.0601101	1.12013e-06
FAXC	Q5TGI0	0.0577792	1.12219e-06
MAP1B	P46821	-0.0363874	1.1297e-06
ARHGAP26	Q9UNA1	-0.0389809	1.13849e-06
DFFA	O00273	0.0389746	1.18231e-06
BEGAIN	Q9BUH8	-0.0532576	1.21112e-06
UNC119B	A6NIH7	0.0353292	1.22238e-06
PGAM5	Q96HS1	-0.0380613	1.22458e-06
AP2A2	O94973	-0.0299671	1.24078e-06
CDH9	Q9ULB4	-0.0505344	1.2541e-06
HOMER2	Q9NSB8	-0.0401054	1.36433e-06
MEGF10	Q96KG7	0.0475497	1.37573e-06
SART3	Q15020	0.0311304	1.41189e-06
DHX9	Q08211	0.0305758	1.43447e-06
YARS1	P54577	-0.0288771	1.45811e-06
BBS7	Q8IWZ6	0.0359587	1.47172e-06
SHANK3	Q9BYB0	-0.0474229	1.47197e-06
MRPL40	Q9NQ50	-0.0484261	1.48056e-06
TSC22D1	Q15714	-0.0362501	1.51173e-06
H4C1,H4C11,H4C12,H4C13,H4C14,H4C15,H4C16,H4C2,H4C3,H4C4,H4C5,H4C6,H4C8,H4C9	P62805	0.112635	1.52983e-06
LRRC7	Q96NW7	-0.0400351	1.54148e-06
SRSF4	Q08170	0.0416753	1.56435e-06
LCP1	P13796	0.0752302	1.58784e-06
LYRM4	Q9HD34	-0.055411	1.61152e-06
MRPL9	Q9BYD2	-0.0563083	1.6291e-06
CNST	Q6PJW8	0.0398839	1.66894e-06
DHRS11	Q6UWP2	-0.047538	1.66911e-06
GSKIP	Q9P0R6	-0.0417545	1.67247e-06
JPT1	Q9UK76	-0.0496473	1.73506e-06
FGF1	P05230	0.0944176	1.79394e-06
ASH2L	Q9UBL3	0.0390863	1.82405e-06
MRPL44	Q9H9J2	-0.0433548	1.86072e-06
SNX15	Q9NRS6	0.0287481	1.86367e-06
MT1M	Q8N339	0.1277	1.86779e-06
SH2D5	Q6ZV89	-0.0422403	1.88625e-06
JAK1	P23458	0.0316304	1.93317e-06
HIP1R	O75146	0.0324909	1.94996e-06
NDUFA4	O00483	-0.073322	1.95965e-06
RUFY1	Q96T51	0.0260573	1.97288e-06
NUP37	Q8NFH4	0.0383696	2.01548e-06
SLITRK1	Q96PX8	-0.0405233	2.01763e-06
NPEPL1	Q8NDH3	0.056081	2.03691e-06
DPYSL4	O14531	-0.0389603	2.06747e-06
SAT2	Q96F10	0.10273	2.07445e-06
PIK3C3	Q8NEB9	-0.0180543	2.08131e-06
YARS2	Q9Y2Z4	-0.0363948	2.15146e-06
CTSF	Q9UBX1	0.0498109	2.16958e-06
BCAP29	Q9UHQ4	-0.0366047	2.17113e-06
TENM4	Q6N022	-0.0294903	2.1986e-06
THOC5	Q13769	0.0480544	2.19945e-06
S1PR1	P21453	0.0478807	2.31377e-06
NCBP2	P52298	0.0377221	2.31409e-06
CTNNA1	P35221	0.0429313	2.32241e-06
SMG1	Q96Q15	0.0214212	2.3412e-06
PRKCD	Q05655	-0.0737627	2.34674e-06
C2CD2	Q9Y426	0.0364716	2.37026e-06
TRAF2	Q12933	-0.026974	2.45077e-06
IFIT1	P09914	0.0820477	2.46832e-06
ECHS1	P30084	-0.0396106	2.50236e-06
MRPL41	Q8IXM3	-0.0532417	2.52877e-06
ADSL	P30566	0.0364151	2.59381e-06
CA2	P00918	0.0721334	2.62949e-06
NTMT1	Q9BV86	-0.0476613	2.65722e-06
CPLX3	Q8WVH0	-0.0905204	2.66284e-06
PRKCA	P17252	0.0269254	2.6819e-06
RPL21	P46778	-0.0347011	2.72293e-06
RFTN1	Q14699	-0.0465887	2.76334e-06
HIKESHI	Q53FT3	0.0405665	2.77804e-06
PAK4	O96013	0.0387983	2.79123e-06
COX5A	P20674	-0.0429613	2.84047e-06
C1S	P09871	0.0802017	2.84088e-06
NUDCD2	Q8WVJ2	0.0394361	2.87787e-06
NDUFA12	Q9UI09	-0.069622	2.90271e-06
SDHB	P21912	-0.030262	2.90488e-06
CD99	P14209	0.132455	2.93864e-06
RP2	O75695	0.0453839	3.04607e-06
GLRX3	O76003	0.0311256	3.07473e-06
ECHDC1	Q9NTX5	0.0414131	3.12212e-06
MRPS30	Q9NP92	-0.0490454	3.13668e-06
C2CD4C	Q8TF44	-0.0681313	3.24696e-06
OGT	O15294	-0.0361993	3.26024e-06
CLIC1	O00299	0.0889629	3.2629e-06
SNTB1	Q13884	0.0577863	3.27194e-06
STX17	P56962	-0.047559	3.31467e-06
MTSS2	Q765P7	0.0441965	3.41433e-06
MRPL14	Q6P1L8	-0.0594175	3.44081e-06
HAPLN2	Q9GZV7	0.144679	3.54056e-06
GNG4	P50150	-0.0562539	3.65564e-06
ATXN10	Q9UBB4	-0.0325488	3.68903e-06
MAP2K1	Q02750	0.0343729	3.76236e-06
H3-3A,H3-3B	P84243	0.112847	3.78303e-06
GNAL	P38405	-0.0753766	3.80591e-06
MT2A	P02795	0.145682	3.84246e-06
ZNF638	Q14966	0.0308327	3.84985e-06
ATP6V1C1	P21283	-0.0302382	3.85574e-06
PGGT1B	P53609	0.0423095	3.88277e-06
ADNP	Q9H2P0	0.037704	3.95971e-06
SPART	Q8N0X7	0.0274669	4.00799e-06
COPS7B	Q9H9Q2	0.0275879	4.02438e-06
PSMB3	P49720	0.036334	4.0306e-06
EDF1	O60869	0.0431595	4.06967e-06
PRKAG2	Q9UGJ0	0.0234901	4.09749e-06
HECW1	Q76N89	-0.0309326	4.10274e-06
LZTFL1	Q9NQ48	-0.0317169	4.1437e-06
TWF2	Q6IBS0	-0.0220833	4.17871e-06
ACAT2	Q9BWD1	0.0398663	4.24918e-06
VPS18	Q9P253	0.0166184	4.25227e-06
ATP5PB	P24539	-0.0300431	4.29125e-06
IWS1	Q96ST2	0.0540082	4.33079e-06
TNS3	Q68CZ2	0.0518702	4.33446e-06
PLEK	P08567	0.0743957	4.3832e-06
VIM	P08670	0.126499	4.41485e-06
CETN2	P41208	0.0381716	4.49876e-06
GCC2	Q8IWJ2	-0.0280103	4.54308e-06
THSD7A	Q9UPZ6	0.0469834	4.55707e-06
PSD	A5PKW4	-0.0469827	4.59914e-06
SERPINB9	P50453	-0.066814	4.66132e-06
VDAC1	P21796	-0.0331212	4.67481e-06
MAPRE1	Q15691	0.0269495	4.73786e-06
WASF1	Q92558	-0.0402004	4.84508e-06
GNAQ	P50148	0.0255682	4.87635e-06
PODXL	O00592	-0.0453872	4.93867e-06
CPVL	Q9H3G5	0.11136	5.02785e-06
AHNAK2	Q8IVF2	-0.0524808	5.05827e-06
HMGB3	O15347	-0.0538594	5.06118e-06
SYP	P08247	-0.047971	5.14557e-06
NEFL	P07196	0.0913026	5.29925e-06
PSMB4	P28070	0.0332232	5.30176e-06
NARS1	O43776	-0.0281154	5.36574e-06
NT5DC3	Q86UY8	-0.059283	5.38001e-06
RPRD1A	Q96P16	0.0361734	5.41319e-06
RPAP3	Q9H6T3	0.0259752	5.53365e-06
EPS15	P42566	0.038768	5.59226e-06
EIF4A1	P60842	0.0304971	5.59671e-06
AIMP2	Q13155	-0.0254264	5.65142e-06
PNP	P00491	0.0577337	5.66179e-06
SLC15A2	Q16348	0.0537449	5.71771e-06
SNRNP40	Q96DI7	0.040219	5.72864e-06
PARP1	P09874	0.0457789	5.81996e-06
ATP5MK	Q96IX5	-0.0602844	5.92677e-06
DYNC1LI1	Q9Y6G9	-0.0242809	5.94388e-06
KBTBD11	O94819	0.0243097	6.04814e-06
IFIT3	O14879	0.0809065	6.06809e-06
KCNH1	O95259	-0.0373723	6.08501e-06
ATCAY	Q86WG3	-0.0389983	6.08612e-06
MRPL49	Q13405	-0.0427823	6.09524e-06
IGLON5	A6NGN9	-0.0410711	6.33161e-06
ME3	Q16798	-0.0415977	6.53782e-06
TAC3	Q9UHF0	0.0748452	6.63591e-06
ANLN	Q9NQW6	0.129416	6.92707e-06
SGPL1	O95470	0.0400252	6.95554e-06
WDR13	Q9H1Z4	-0.0280428	7.02652e-06
TIMM9	Q9Y5J7	-0.0320252	7.07667e-06
HSD17B12	Q53GQ0	-0.0460311	7.1663e-06
RSF1	Q96T23	0.0404012	7.17106e-06
AGL	P35573	-0.039061	7.30565e-06
NTNG2	Q96CW9	-0.0364137	7.31637e-06
RAB3A	P20336	-0.0450459	7.34646e-06
DYNLL2	Q96FJ2	-0.0314725	7.3704e-06
CTTN	Q14247	-0.0353009	7.39674e-06
STXBP1	P61764	-0.0556305	7.51182e-06
NUAK1	O60285	-0.0414529	7.51979e-06
ITPKA	P23677	-0.0464828	7.67755e-06
HDGF	P51858	0.0522925	7.6799e-06
CBR1	P16152	0.0624524	7.75808e-06
SRSF5	Q13243	-0.0848343	7.95355e-06
NDUFB1	O75438	-0.0507694	7.95371e-06
PMPCA	Q10713	-0.0279643	7.96604e-06
GCSH	P23434	-0.033429	8.23565e-06
GPRIN3	Q6ZVF9	-0.0596019	8.40773e-06
NDUFB4	O95168	-0.038001	8.41177e-06
ACTR3	P61158	0.0176078	8.74066e-06
ATPAF2	Q8N5M1	0.03406	8.89281e-06
CD2AP	Q9Y5K6	0.0441588	9.00555e-06
ARMCX3	Q9UH62	-0.0251044	9.08348e-06
TUBB2A	Q13885	-0.0299209	9.17065e-06
EMD	P50402	-0.0257617	9.2675e-06
TMEM9B	Q9NQ34	0.0321583	9.28339e-06
KIAA0513	O60268	-0.0398267	9.28864e-06
PFAS	O15067	0.0254426	9.35522e-06
MTURN	Q8N3F0	0.0374793	9.52608e-06
DNAJC30	Q96LL9	-0.0427804	9.53217e-06
SCRN3	Q0VDG4	0.0420773	9.69364e-06
NCBP1	Q09161	0.0361759	1.00046e-05
CPM	P14384	0.089069	1.00654e-05
ABCF1	Q8NE71	0.0214242	1.01024e-05
POLDIP3	Q9BY77	0.0431213	1.02631e-05
VPS36	Q86VN1	-0.0213065	1.03251e-05
ARFGEF2	Q9Y6D5	-0.0230201	1.03314e-05
RDH14	Q9HBH5	-0.0251817	1.03771e-05
SEMA4D	Q92854	-0.032703	1.05761e-05
LETM1	O95202	-0.0276769	1.06728e-05
GPRC5B	Q9NZH0	0.0836349	1.07795e-05
FBXO44	Q9H4M3	-0.0462264	1.08444e-05
SLC17A7	Q9P2U7	-0.0466291	1.08796e-05
ZZEF1	O43149	0.018846	1.10357e-05
PTN	P21246	0.117205	1.11085e-05
PAFAH1B2	P68402	0.032472	1.11309e-05
CLIP2	Q9UDT6	0.0202912	1.11687e-05
PRKAB1	Q9Y478	-0.027479	1.12298e-05
SEMA7A	O75326	0.0507935	1.12321e-05
CDK14	O94921	-0.0312737	1.14323e-05
PFDN5	Q99471	-0.0218539	1.14568e-05
PRKAR1A	P10644	0.038664	1.15016e-05
SUB1	P53999	-0.0387219	1.15301e-05
MACROH2A1	O75367	0.0513326	1.15313e-05
NUP107	P57740	0.0287815	1.15462e-05
GGT5	P36269	-0.066795	1.15624e-05
ATP5PO	P48047	-0.0317918	1.16205e-05
KAZN	Q674X7	-0.0274736	1.18141e-05
MCF2L2	Q86YR7	0.0316778	1.18474e-05
PRPF4	O43172	0.0297695	1.18856e-05
RNF214	Q8ND24	-0.0181084	1.19302e-05
PREX1	Q8TCU6	0.0352251	1.20851e-05
TGOLN2	O43493	0.0283896	1.21131e-05
ATP8A2	Q9NTI2	0.035125	1.21316e-05
MAGED2	Q9UNF1	0.037927	1.21394e-05
MTOR	P42345	-0.0133609	1.22826e-05
SELENOH	Q8IZQ5	0.044377	1.23726e-05
BANF1	O75531	0.0817494	1.23967e-05
PDXK	O00764	0.0239743	1.24124e-05
PENK	P01210	0.083857	1.25139e-05
TERF2IP	Q9NYB0	0.0349909	1.27079e-05
OGFR	Q9NZT2	-0.024939	1.28076e-05
ANK3	Q12955	-0.0262118	1.2823e-05
MRPL38	Q96DV4	-0.0399329	1.30649e-05
DUSP23	Q9BVJ7	0.0607119	1.30753e-05
BUB3	O43684	0.0286014	1.32366e-05
PFN1	P07737	0.0345453	1.32752e-05
DAG1	Q14118	0.0272046	1.32846e-05
PTMS	P20962	0.0615357	1.33586e-05
LAMTOR2	Q9Y2Q5	0.0250375	1.35558e-05
RAP2C	Q9Y3L5	-0.0338676	1.38418e-05
VPS25	Q9BRG1	-0.02342	1.39323e-05
CEND1	Q8N111	-0.0413017	1.41357e-05
TUBB3	Q13509	-0.0261249	1.42128e-05
RPS3	P23396	-0.0419775	1.42513e-05
CDH4	P55283	0.0355012	1.44629e-05
CHL1	O00533	-0.0314479	1.447e-05
MRPL46	Q9H2W6	-0.0427574	1.47671e-05
PTP4A2	Q12974	0.0446611	1.48566e-05
NUP54	Q7Z3B4	0.0261059	1.49677e-05
CBX5	P45973	0.0386909	1.49868e-05
KANK1	Q14678	0.036948	1.51225e-05
BSG	P35613	-0.032343	1.51396e-05
MAGI2	Q86UL8	-0.0208437	1.54812e-05
PAPOLA	P51003	0.0405459	1.55898e-05
CARHSP1	Q9Y2V2	0.0538746	1.57678e-05
EFR3A	Q14156	0.0258493	1.59775e-05
HOGA1	Q86XE5	0.0731313	1.61523e-05
NES	P48681	0.0709639	1.63865e-05
SUN2	Q9UH99	0.051096	1.63871e-05
ACAD9	Q9H845	-0.0469708	1.6868e-05
CORO2A	Q92828	-0.0360966	1.70421e-05
BORCS5	Q969J3	0.0228892	1.7061e-05
DNAJB2	P25686	0.0287232	1.72975e-05
SNAP91	O60641	-0.0291651	1.81282e-05
EMILIN2	Q9BXX0	0.0667834	1.82323e-05
MRPL18	Q9H0U6	-0.0480268	1.8355e-05
DAAM2	Q86T65	0.0607456	1.85683e-05
CCSAP	Q6IQ19	0.0463932	1.86511e-05
SACM1L	Q9NTJ5	0.0189784	1.90834e-05
PTPN1	P18031	-0.0284864	1.93303e-05
ERLIN1	O75477	0.0448099	1.9345e-05
NAXE	Q8NCW5	0.0294539	1.93858e-05
VPS51	Q9UID3	-0.0197251	1.95835e-05
HECTD3	Q5T447	0.0211975	2.08646e-05
FIS1	Q9Y3D6	-0.0355879	2.09552e-05
PLCXD3	Q63HM9	0.0469537	2.1186e-05
PLXNA2	O75051	-0.0285123	2.1225e-05
TESC	Q96BS2	-0.0412386	2.13289e-05
DCPS	Q96C86	0.0463472	2.20731e-05
NAP1L5	Q96NT1	-0.0375679	2.24007e-05
IFI16	Q16666	0.0548674	2.29138e-05
HNRNPU	Q00839	0.0363616	2.29751e-05
PALLD	Q8WX93	0.067359	2.30531e-05
AUH	Q13825	-0.0533306	2.33632e-05
ITM2C	Q9NQX7	0.0378475	2.34162e-05
ARHGAP32	A7KAX9	-0.0301491	2.35884e-05
PSME1	Q06323	0.041994	2.35916e-05
PPP1R16B	Q96T49	-0.0290944	2.39001e-05
CA4	P22748	-0.0902997	2.47455e-05
SEC24C	P53992	-0.0196087	2.48801e-05
KIF21A	Q7Z4S6	-0.02137	2.52424e-05
CHGB	P05060	0.0503822	2.5261e-05
DLST	P36957	-0.0294695	2.59534e-05
NLGN3	Q9NZ94	-0.0260589	2.61351e-05
LMBRD2	Q68DH5	0.0348504	2.62499e-05
GDAP1	Q8TB36	-0.0299478	2.69801e-05
THNSL1	Q8IYQ7	-0.0303738	2.73382e-05
RPS6KA3	P51812	0.0219799	2.74812e-05
TTC9B	Q8N6N2	-0.0460754	2.78425e-05
NUDT14	O95848	-0.0449478	2.80124e-05
EIF3D	O15371	0.020219	2.81522e-05
HHATL	Q9HCP6	0.0594323	2.83136e-05
RAB18	Q9NP72	-0.021241	2.83845e-05
DAGLA	Q9Y4D2	-0.0292589	2.84289e-05
GRB2	P62993	0.0209	2.84758e-05
WDR45B	Q5MNZ6	0.0284762	2.8961e-05
GALE	Q14376	0.0236653	2.95447e-05
TLE4	Q04727	0.0401203	3.00352e-05
COX15	Q7KZN9	0.0295621	3.03566e-05
EXOC8	Q8IYI6	-0.0160121	3.05714e-05
RAB34	Q9BZG1	0.0599318	3.11584e-05
SGTA	O43765	-0.0229962	3.1168e-05
UQCRH	P07919	-0.0410001	3.14298e-05
CYTH1	Q15438	0.0199501	3.15618e-05
UAP1L1	Q3KQV9	0.0572967	3.16693e-05
GRM1	Q13255	0.0447584	3.18547e-05
SHC3	Q92529	-0.0406307	3.18584e-05
ABCB8	Q9NUT2	-0.0342783	3.19695e-05
TTBK1	Q5TCY1	-0.0208916	3.21755e-05
CHCHD2	Q9Y6H1	-0.0930501	3.22901e-05
VPS16	Q9H269	0.0158635	3.24246e-05
ITIH2	P19823	0.0951468	3.24342e-05
PSMD5	Q16401	0.0259644	3.26032e-05
UCHL3	P15374	0.0369015	3.29958e-05
CXADR	P78310	-0.0454428	3.34008e-05
ACTR1A	P61163	0.0230723	3.40277e-05
EXOC4	Q96A65	-0.0160874	3.44514e-05
TXNDC9	O14530	-0.0234038	3.44562e-05
ARPC5	O15511	0.031815	3.55129e-05
C1QC	P02747	0.0966136	3.56489e-05
TMEM63B	Q5T3F8	-0.0303657	3.59193e-05
TRIR	Q9BQ61	0.0502235	3.61716e-05
TMPO	P42166	0.0372973	3.6608e-05
LMNA	P02545	0.0564814	3.66813e-05
WDR5	P61964	0.0290956	3.73555e-05
PSMD10	O75832	0.03208	3.76645e-05
ELAPOR1	Q6UXG2	-0.0317465	3.78821e-05
PLEKHO2	Q8TD55	0.0445702	3.84311e-05
NMNAT3	Q96T66	0.039848	3.86119e-05
DDX24	Q9GZR7	0.0497201	3.86768e-05
TIMM29	Q9BSF4	-0.0278236	3.87153e-05
DGKQ	P52824	-0.0392543	3.8758e-05
INPP5D	Q92835	0.047441	3.92017e-05
CYP4X1	Q8N118	-0.0388784	3.95897e-05
KIFC2	Q96AC6	-0.0316658	3.99734e-05
CLVS1	Q8IUQ0	-0.0261377	4.00829e-05
ALDH16A1	Q8IZ83	0.0453513	4.14746e-05
CCDC91	Q7Z6B0	-0.0263406	4.15608e-05
MAIP1	Q8WWC4	-0.0299071	4.1576e-05
ANKRD29	Q8N6D5	0.0578322	4.20302e-05
SLC25A19	Q9HC21	-0.0319899	4.30281e-05
WRNIP1	Q96S55	0.0305639	4.30941e-05
COX7C	P15954	-0.0443251	4.33343e-05
EIF4A3	P38919	0.0303852	4.35725e-05
SLC13A5	Q86YT5	-0.0627684	4.3601e-05
OCIAD2	Q56VL3	-0.0606207	4.37259e-05
MKRN2	Q9H000	0.0240927	4.45246e-05
PITHD1	Q9GZP4	0.0253385	4.47703e-05
SCARB2	Q14108	0.0312368	4.48842e-05
NEDD4L	Q96PU5	-0.0281777	4.50801e-05
GPR155	Q7Z3F1	0.0382322	4.65277e-05
ACOT9	Q9Y305	0.0302325	4.664e-05
TNC	P24821	0.132341	4.66816e-05
PGBD5	Q8N414	-0.0269856	4.67666e-05
TALDO1	P37837	0.0563594	4.70132e-05
EMC2	Q15006	0.0222297	4.74722e-05
SLC25A23	Q9BV35	-0.0254546	4.78787e-05
COMT	P21964	0.050492	4.79012e-05
CLIP3	Q96DZ5	-0.0230726	4.81965e-05
HSPA2	P54652	0.0509923	4.85859e-05
MTMR10	Q9NXD2	0.0433763	4.90146e-05
TTC39C	Q8N584	-0.0322846	4.90302e-05
ASL	P04424	0.0406435	5.06818e-05
KANK2	Q63ZY3	0.0685914	5.09239e-05
PCP4L1	A6NKN8	-0.0689559	5.11073e-05
MRPL19	P49406	-0.0447538	5.21228e-05
SYVN1	Q86TM6	-0.0356638	5.26106e-05
PYCR2	Q96C36	-0.0436913	5.31754e-05
AK4	P27144	0.0300471	5.35275e-05
SULT4A1	Q9BR01	-0.0341779	5.41674e-05
MRI1	Q9BV20	0.0662529	5.49715e-05
YWHAB	P31946	-0.0274998	5.55937e-05
CIAO3	Q9H6Q4	0.0280405	5.59908e-05
TAF7	Q15545	0.0406919	5.61688e-05
SUPV3L1	Q8IYB8	-0.0218236	5.63364e-05
TRUB1	Q8WWH5	-0.0414664	5.75946e-05
MAD1L1	Q9Y6D9	0.0271972	5.78239e-05
MRPL50	Q8N5N7	-0.0368037	5.82651e-05
DBNL	Q9UJU6	-0.0285175	5.84952e-05
H2AX	P16104	0.0863172	5.98032e-05
RAB28	P51157	0.0316537	6.10189e-05
MRPL4	Q9BYD3	-0.0420238	6.16626e-05
EIF2A	Q9BY44	0.025665	6.24411e-05
MT-ND5	P03915	-0.0342441	6.26482e-05
STMN1	P16949	-0.0356081	6.26799e-05
EEF1B2	P24534	-0.0275543	6.42496e-05
PDCL3	Q9H2J4	0.0281663	6.47638e-05
ITGA2	P17301	0.077834	6.47807e-05
CHAMP1	Q96JM3	0.0330546	6.4902e-05
FAM98A	Q8NCA5	0.0320145	6.63379e-05
PRRC2B	Q5JSZ5	-0.0449113	6.63386e-05
CNTNAP5	Q8WYK1	-0.0322619	6.78856e-05
SNRPD1	P62314	0.0351181	6.82191e-05
XIAP	P98170	0.0311273	6.95332e-05
RTN4IP1	Q8WWV3	-0.0311191	7.02439e-05
STX2	P32856	0.0340237	7.28961e-05
PIP4K2C	Q8TBX8	-0.0269935	7.35839e-05
SMIM13	P0DJ93	-0.0458929	7.38308e-05
SUCLG1	P53597	-0.0269659	7.47678e-05
TIMM22	Q9Y584	-0.0335046	7.56973e-05
TTC9	Q92623	-0.0267271	7.59305e-05
IARS2	Q9NSE4	-0.0186794	7.6591e-05
AMT	P48728	0.0394387	7.75784e-05
SURF4	O15260	-0.0279301	7.77433e-05
APOB	P04114	0.0963131	7.81975e-05
TPRG1L	Q5T0D9	0.0436809	7.8935e-05
C1QBP	Q07021	-0.0311829	7.90236e-05
ATIC	P31939	0.0324432	7.94724e-05
HCLS1	P14317	0.0580545	8.205e-05
USP54	Q70EL1	0.0570334	8.2213e-05
HTR2A	P28223	-0.0690366	8.30233e-05
MT1E	P04732	0.116288	8.40588e-05
TFRC	P02786	-0.0483183	8.63169e-05
ADCY8	P40145	0.034975	8.80281e-05
PIK3R4	Q99570	-0.0156168	8.84057e-05
DEGS1	O15121	0.0381549	8.85249e-05
RBM14	Q96PK6	0.035126	8.8861e-05
PSMA5	P28066	0.018937	9.06605e-05
PTPRN2	Q92932	0.0371052	9.35891e-05
DRG1	Q9Y295	0.025541	9.35946e-05
PRAF2	O60831	-0.0321592	9.38562e-05
LMAN1	P49257	0.0285011	9.63211e-05
SEZ6L	Q9BYH1	-0.0300825	9.7158e-05
FAM117B	Q6P1L5	0.0308833	9.71788e-05
MICU3	Q86XE3	-0.0274758	9.72689e-05
C2orf72	A6NCS6	0.0470185	9.77128e-05
TBC1D22B	Q9NU19	-0.0261742	9.85077e-05
UBE2E2	Q96LR5	-0.0301287	0.000100779
CISD2	Q8N5K1	0.0241259	0.000100818
LAMTOR3	Q9UHA4	0.0287622	0.000100864
CNN3	Q15417	0.0668817	0.000101273
TGFBR3	Q03167	0.0471598	0.00010139
GNAZ	P19086	-0.0224069	0.000104177
ATP5F1D	P30049	-0.0310859	0.000105949
PURA	Q00577	-0.0245845	0.000107174
FBXL20	Q96IG2	-0.0251131	0.000108537
SCG3	Q8WXD2	0.0442053	0.000110043
NCKAP1L	P55160	0.0472908	0.000110386
SART1	O43290	0.0279239	0.00011053
STUB1	Q9UNE7	0.017888	0.000110541
PRDX5	P30044	0.0229264	0.000110875
C3	P01024	0.0847957	0.000111642
PDE4D	Q08499	-0.0340038	0.00011317
EMC7	Q9NPA0	0.0226318	0.000113399
C18orf32	Q8TCD1	-0.0351616	0.000113484
FAM3C	Q92520	-0.0325981	0.000114187
RPL29	P47914	-0.0574523	0.000115563
RACK1	P63244	-0.0191295	0.000115822
SMAD2	Q15796	0.0269159	0.000116577
REEP5	Q00765	-0.0325072	0.000116612
NUDC	Q9Y266	0.0215652	0.000118307
PRMT3	O60678	0.0383759	0.000118758
DAB2IP	Q5VWQ8	-0.0240989	0.000120422
NUP93	Q8N1F7	0.0203972	0.000120663
SVOP	Q8N4V2	-0.02975	0.000120901
EXOC2	Q96KP1	-0.0150488	0.000121274
DGKB	Q9Y6T7	-0.0466943	0.000122945
ARHGAP39	Q9C0H5	-0.0220543	0.000123905
CHMP3	Q9Y3E7	0.0252975	0.000125111
NINJ2	Q9NZG7	0.084461	0.000125599
NT5C1A	Q9BXI3	0.0460442	0.000125876
SLC2A13	Q96QE2	0.0442694	0.00012597
NDUFA6	P56556	-0.0423546	0.00012725
SLC25A20	O43772	0.0300693	0.000127823
PRMT5	O14744	0.0160386	0.000127967
CCAR1	Q8IX12	0.027968	0.000128701
RIT2	Q99578	0.0404282	0.00012876
TCAF1	Q9Y4C2	0.0276364	0.000129212
ATP5ME	P56385	-0.0287437	0.000129545
ACADSB	P45954	-0.0492926	0.000130666
CHUK	O15111	0.0262075	0.000132008
RNF40	O75150	0.0246191	0.000134986
OPHN1	O60890	0.0212313	0.000137051
C1orf198	Q9H425	0.0498477	0.000137769
GSTK1	Q9Y2Q3	-0.0381647	0.000140992
CPNE5	Q9HCH3	-0.0392281	0.000141066
UBLCP1	Q8WVY7	-0.0539965	0.000142086
DSTN	P60981	-0.0244566	0.000142597
CDKN1B	P46527	0.0534724	0.000144094
HPRT1	P00492	-0.0267125	0.000144743
NDUFAF4	Q9P032	-0.0484793	0.000145158
ACOT8	O14734	0.0318787	0.000145631
USP46	P62068	-0.0219256	0.000145945
ATP5MJ	P56378	-0.0403734	0.000147234
SHROOM2	Q13796	-0.029416	0.000150425
CAB39	Q9Y376	0.0229582	0.000153287
TOMM34	Q15785	0.0390738	0.00015329
IDH3A	P50213	-0.0314185	0.000154052
ADGRB3	O60242	-0.0243133	0.000155031
RAB33A	Q14088	0.0230098	0.000155111
CRBN	Q96SW2	-0.0293217	0.000155805
COMMD8	Q9NX08	0.0265722	0.000156014
S100A11	P31949	0.0876556	0.000156779
MPI	P34949	0.0306436	0.000157383
CRTC1	Q6UUV9	0.0324584	0.000157601
GUF1	Q8N442	-0.0384374	0.000158243
LSM6	P62312	0.0276861	0.000158435
EGLN1	Q9GZT9	0.0283286	0.000158907
KCNIP4	Q6PIL6	-0.0366855	0.000159123
SMARCA5	O60264	0.0301972	0.000159154
JMJD7	P0C870	0.0436393	0.000160079
MAP6	Q96JE9	-0.0235738	0.000160276
NUP98	P52948	0.0222642	0.000165979
DYNC1LI2	O43237	0.023399	0.000166202
DNM1	Q05193	-0.0389167	0.000167679
ATP5F1A	P25705	-0.023941	0.000167905
DNAJB14	Q8TBM8	-0.0241127	0.00016833
STT3A	P46977	0.0276143	0.000168404
LASP1	Q14847	-0.0247526	0.000168881
LARP6	Q9BRS8	-0.0282639	0.000171736
TSPYL4	Q9UJ04	0.0372908	0.000171744
GRAMD4	Q6IC98	-0.0246732	0.000172083
TMOD3	Q9NYL9	0.0370229	0.000174966
AMIGO1	Q86WK6	-0.0290246	0.00017507
GGA1	Q9UJY5	-0.0253801	0.000176224
LRRC4	Q9HBW1	-0.032247	0.000176245
SLC6A11	P48066	0.0548163	0.000176522
CUEDC2	Q9H467	0.036799	0.000176749
UBE2V2	Q15819	-0.0161677	0.000177428
GADD45GIP1	Q8TAE8	-0.0321753	0.000177591
TRPV2	Q9Y5S1	-0.0676423	0.000177672
NENF	Q9UMX5	-0.0340707	0.000177933
AKAP8	O43823	0.0582919	0.000177995
FKBP9	O95302	-0.0447538	0.000178617
OTUD7B	Q6GQQ9	0.0412344	0.000178837
DOCK10	Q96BY6	0.0342172	0.000179448
TERF2	Q15554	0.0386696	0.00018006
EIF2B3	Q9NR50	0.0164065	0.000180081
NRXN3	Q9Y4C0	-0.024578	0.000180551
KLK6	Q92876	0.0732603	0.000180813
PIGT	Q969N2	-0.0224663	0.000182247
HS1BP3	Q53T59	0.0321828	0.000184921
ODR4	Q5SWX8	0.0290415	0.000186325
NLN	Q9BYT8	-0.0422654	0.000186339
A2M	P01023	0.0719757	0.000188314
POGZ	Q7Z3K3	0.0277056	0.000190251
RPL24	P83731	-0.04197	0.000191346
SENP8	Q96LD8	0.0343445	0.000191672
EIF2S1	P05198	0.0153561	0.000194439
UVRAG	Q9P2Y5	-0.0173555	0.000195421
NIPSNAP2	O75323	-0.0243783	0.000197423
HBS1L	Q9Y450	0.0204994	0.000197659
IRF2BP2	Q7Z5L9	0.0330971	0.000201402
AP3S1	Q92572	-0.0273695	0.000201794
YWHAQ	P27348	-0.0232479	0.000202382
PDCL	Q13371	0.0312416	0.000202553
MPP7	Q5T2T1	0.0259633	0.00020271
ARMC1	Q9NVT9	-0.0214698	0.000203157
SRPRA	P08240	-0.022809	0.000205185
CRTAC1	Q9NQ79	0.031461	0.000206803
SPRYD7	Q5W111	0.0211174	0.000207427
PGK1	P00558	0.0208918	0.00020836
ARHGDIA	P52565	-0.0285969	0.000209725
GOLM1	Q8NBJ4	0.0294353	0.000211542
RBM25	P49756	0.0267936	0.000212142
STX6	O43752	0.0219076	0.000216981
ARFGEF3	Q5TH69	-0.0192774	0.000217753
AMBP	P02760	0.0956518	0.000217847
WASF2	Q9Y6W5	0.0426825	0.000222399
PANK2	Q9BZ23	0.0213891	0.000222912
TMEM106B	Q9NUM4	0.0820253	0.000224151
DDRGK1	Q96HY6	0.0291183	0.000226917
RAP1GAP2	Q684P5	-0.0286855	0.000227026
SEMA4C	Q9C0C4	0.0247874	0.000232603
RPS2	P15880	-0.0337508	0.000233958
LYSMD1	Q96S90	-0.0299039	0.000235607
SERPINF1	P36955	-0.0439229	0.000235671
CLEC2L	P0C7M8	-0.0513057	0.000235907
GARS1	P41250	0.0169635	0.000239527
ACBD7	Q8N6N7	-0.0711296	0.000243313
STX1B	P61266	-0.0314144	0.000245911
SCN2A	Q99250	-0.0241295	0.000247137
NCK2	O43639	-0.0236061	0.000252264
BRSK2	Q8IWQ3	-0.018061	0.000254368
PITPNC1	Q9UKF7	-0.0277659	0.000256494
SETD7	Q8WTS6	-0.0270658	0.000257036
RANBP9	Q96S59	-0.0182031	0.000258147
CTBP1	Q13363	-0.0248632	0.000263567
PLD1	Q13393	0.0585684	0.000265357
PAG1	Q9NWQ8	0.0269227	0.000266556
PNN	Q9H307	0.0290454	0.000269521
TMOD1	P28289	-0.0277858	0.000271393
CDH18	Q13634	-0.0266216	0.000274338
DENND6B	Q8NEG7	-0.0338016	0.000274641
NIBAN2	Q96TA1	0.0386629	0.000278993
AMER2	Q8N7J2	0.042798	0.000280446
HSPA1L	P34931	0.0566944	0.000281735
GRK5	P34947	-0.0278244	0.000283428
SIN3A	Q96ST3	0.0319872	0.0002857
SKIC8	Q9GZS3	0.0196002	0.000286525
GSDME	O60443	0.0317084	0.000288669
CRYZ	Q08257	0.0647815	0.000289449
CIAO2B	Q9Y3D0	0.0287117	0.000290252
LYRM7	Q5U5X0	-0.0378948	0.000290939
FRMD4A	Q9P2Q2	-0.0201163	0.000295346
LMNB1	P20700	0.0404367	0.000295805
PNPLA8	Q9NP80	-0.0176811	0.000300063
CCDC127	Q96BQ5	-0.0252584	0.000301256
TUBB2B	Q9BVA1	0.0507937	0.000302027
TAGLN	Q01995	-0.162472	0.000302096
TFAM	Q00059	-0.0301776	0.00030414
CIB1	Q99828	0.0510317	0.000306478
CALB1	P05937	-0.0707221	0.00030673
RAPGEF2	Q9Y4G8	-0.0237225	0.000309304
SYT3	Q9BQG1	-0.0247543	0.00030998
SNRNP200	O75643	0.0231227	0.000310444
SYT11	Q9BT88	0.02289	0.000315142
FMN2	Q9NZ56	-0.0213112	0.000320327
SEPHS1	P49903	0.0309377	0.000321541
WDR91	A4D1P6	0.0182672	0.000323422
TGM2	P21980	-0.0680738	0.000325445
ARMC6	Q6NXE6	-0.0253834	0.000325642
FABP3	P05413	-0.040358	0.000332259
MTMR6	Q9Y217	-0.0183919	0.000332474
ARL8B	Q9NVJ2	0.0229829	0.000337466
CPEB4	Q17RY0	-0.0261491	0.000337655
LARS2	Q15031	-0.030785	0.00034682
CCDC85A	Q96PX6	-0.0322545	0.000347041
C4BPA	P04003	0.0943407	0.000351091
TPPP3	Q9BW30	0.0710659	0.000358066
MAST1	Q9Y2H9	0.0208097	0.000358207
SNRPD3	P62318	0.0261523	0.000359296
CTH	P32929	-0.0275869	0.000368728
S100A10	P60903	0.10481	0.000369488
TMEM11	P17152	-0.0253403	0.000371352
XKR4	Q5GH76	-0.0412979	0.000372759
CDC37	Q16543	-0.021193	0.000373325
CSTF3	Q12996	0.0255836	0.00037584
TBC1D9B	Q66K14	0.0212973	0.00037706
NECAB2	Q7Z6G3	-0.0662976	0.00037801
GRID1	Q9ULK0	-0.0175407	0.000382791
CAPRIN1	Q14444	-0.0199947	0.000383565
ISLR2	Q6UXK2	0.0447518	0.000390443
EEF1E1	O43324	-0.0228901	0.000397306
EFHD1	Q9BUP0	0.0711717	0.000398213
COG1	Q8WTW3	-0.0196967	0.000403
THBS1	P07996	0.0848735	0.000404035
FGF12	P61328	-0.0347584	0.000411523
ESYT1	Q9BSJ8	0.0202528	0.000419384
CNTN5	O94779	0.0375742	0.000423068
COPS3	Q9UNS2	-0.0144629	0.000425548
LANCL1	O43813	0.0247269	0.00043142
SYAP1	Q96A49	-0.0225542	0.000432065
ARFIP1	P53367	0.0200152	0.000436485
KIF3B	O15066	-0.0175331	0.000438186
CTSB	P07858	0.0347103	0.00044182
MFSD6	Q6ZSS7	0.0236474	0.00044897
VPS4B	O75351	0.0203563	0.000453145
NCAN	O14594	-0.032949	0.000453875
APIP	Q96GX9	0.0721086	0.000460858
TMEM33	P57088	-0.0243543	0.000466604
OSBP	P22059	-0.0117408	0.000472186
RRAGD	Q9NQL2	0.0290224	0.000475179
TP53RK	Q96S44	0.0278602	0.000477421
STK32C	Q86UX6	-0.0267758	0.00047873
CFH	P08603	0.0616643	0.000479318
STK39	Q9UEW8	-0.0285401	0.000480744
GSTM2	P28161	0.0570955	0.000481091
NDUFAF1	Q9Y375	-0.0382097	0.00048218
ABHD17B	Q5VST6	0.0332055	0.000484413
H1-2	P16403	0.0842971	0.000488969
BPGM	P07738	0.0321894	0.000489044
PRPSAP2	O60256	0.0187169	0.000494064
PLD2	O14939	0.035493	0.000496004
BCR	P11274	-0.019085	0.000499632
EHD3	Q9NZN3	-0.0257312	0.000500196
FARP2	O94887	0.0277844	0.00050337
CHORDC1	Q9UHD1	0.04135	0.000509791
EMC1	Q8N766	0.0133796	0.000510486
KGD4	P82909	-0.0265271	0.000514108
DOCK7	Q96N67	0.0168184	0.000517603
SMARCD3	Q6STE5	0.0322023	0.000520023
HIF1AN	Q9NWT6	0.0267643	0.000520223
GGCT	O75223	-0.0312193	0.000528574
WDTC1	Q8N5D0	-0.0224529	0.00052944
LRRC59	Q96AG4	-0.0209125	0.000536944
GTPBP1	O00178	-0.0187588	0.000538954
CORO1B	Q9BR76	0.0253144	0.000547937
RPL34	P49207	-0.0405496	0.000548786
ATP6V1E1	P36543	-0.025577	0.000554679
WDFY3	Q8IZQ1	0.0130219	0.000555743
EFTUD2	Q15029	0.0201802	0.000565428
PTPMT1	Q8WUK0	-0.0348548	0.000578246
MTARC2	Q969Z3	-0.0347251	0.000592807
RPL27	P61353	-0.0282078	0.000604821
RPRD1B	Q9NQG5	0.0308872	0.000613432
PML	P29590	0.0269636	0.000613889
NAPA	P54920	-0.0180248	0.000614747
VWF	P04275	-0.0639069	0.000624724
TTC5	Q8N0Z6	-0.0195224	0.000651074
MRPL54	Q6P161	-0.0386602	0.000652573
RELL2	Q8NC24	-0.0416296	0.000657716
TMCC2	O75069	0.0158397	0.000659134
EIF2B1	Q14232	-0.0194709	0.000667875
ZMYM2	Q9UBW7	0.0337486	0.00066889
GSTM3	P21266	0.0755401	0.000669049
NUDT3	O95989	0.0231679	0.000675842
UBL4A	P11441	-0.0177181	0.000680734
FUBP3	Q96I24	0.0294711	0.000686857
MT-ND1	P03886	-0.0523712	0.000690876
ATP5PD	O75947	-0.0248791	0.000694775
EPB41L5	Q9HCM4	0.0356505	0.000695947
SOS1	Q07889	0.0169194	0.000696332
YWHAZ	P63104	-0.0215907	0.000706503
HSD17B10	Q99714	0.0219569	0.000710938
DSTYK	Q6XUX3	0.0275462	0.00071243
COG6	Q9Y2V7	-0.0185245	0.000715932
CARMIL2	Q6F5E8	-0.0270841	0.000721332
PPP1R3F	Q6ZSY5	-0.025648	0.00073004
WDSUB1	Q8N9V3	0.0507392	0.000745688
OCIAD1	Q9NX40	-0.0193806	0.000754378
ACSL3	O95573	-0.0190763	0.000756114
ELOC	Q15369	-0.0200744	0.000760659
BECN1	Q14457	-0.0157695	0.000763658
RGS12	O14924	-0.0254586	0.000769628
ILVBL	A1L0T0	0.0179435	0.00077494
PRCP	P42785	0.0433661	0.000775122
LSM7	Q9UK45	0.0308165	0.00077566
EIF3I	Q13347	0.0150364	0.000781435
AZI2	Q9H6S1	-0.0251459	0.00078581
DUSP3	P51452	-0.0251123	0.000795899
CDK17	Q00537	-0.023623	0.000797382
SLC2A1	P11166	-0.0325164	0.00079789
VPS28	Q9UK41	-0.0179889	0.000805065
FARP1	Q9Y4F1	0.0275411	0.000824122
HOMER3	Q9NSC5	0.0563524	0.000826106
SV2A	Q7L0J3	-0.0270981	0.00084027
PRKCG	P05129	-0.0510731	0.000843431
MEST	Q5EB52	-0.0356496	0.000859677
TTC21B	Q7Z4L5	0.0291887	0.000867933
HDAC4	P56524	0.0179414	0.000878608
COPG2	Q9UBF2	0.0173162	0.000879471
RPL10	P27635	-0.0263232	0.000883016
RHOB	P62745	-0.0291322	0.000892828
GBP1	P32455	0.0619794	0.000894826
ZMPSTE24	O75844	0.0205101	0.000903193
GABARAPL2	P60520	0.018257	0.000909485
ADCY5	O95622	-0.0186075	0.000911332
RAB13	P51153	0.0272415	0.000921536
PRPS2	P11908	-0.0264273	0.000922344
XPO1	O14980	0.0173701	0.000923562
XPNPEP3	Q9NQH7	-0.0224413	0.000932442
COPA	P53621	0.0128022	0.000945915
RTL8C	A6ZKI3	-0.0392348	0.000946316
MAEA	Q7L5Y9	-0.0181609	0.000951762
MAOA	P21397	0.0237484	0.000954124
MRPS11	P82912	-0.0378411	0.000954794
ANKRD34A	Q69YU3	-0.0262938	0.000957945
CYBRD1	Q53TN4	0.0755984	0.000960716
OGA	O60502	-0.0275518	0.000975144
FGA	P02671	0.127026	0.000976769
OXR1	Q8N573	-0.027293	0.000982435
GRK3	P35626	-0.0262259	0.00107063
WDR12	Q9GZL7	0.0286793	0.00107123
LPCAT1	Q8NF37	-0.0214854	0.00108432
RO60	P10155	0.0251723	0.0010867
CDC42	P60953	-0.0279684	0.00108855
MTPAP	Q9NVV4	-0.027271	0.00109993
PRUNE1	Q86TP1	0.0161098	0.00110292
ALG11	Q2TAA5	0.0252667	0.00111795
ARHGEF10L	Q9HCE6	0.0270214	0.00111973
ICAM5	Q9UMF0	-0.0468158	0.00113319
HP	P00738	0.149123	0.0011384
FAM171A1	Q5VUB5	0.0186601	0.00114051
CCDC9	Q9Y3X0	0.0215264	0.00114753
NFU1	Q9UMS0	-0.0288575	0.00115029
GPRIN1	Q7Z2K8	-0.0351459	0.0011595
MRPL57	Q9BQC6	-0.0461485	0.00116008
WDR77	Q9BQA1	0.0165265	0.00117367
CNN1	P51911	-0.182752	0.00118344
TBC1D4	O60343	0.0180371	0.00118988
GCN1	Q92616	0.0196546	0.00119471
ASPHD2	Q6ICH7	-0.0255317	0.00120888
TMED1	Q13445	0.0268096	0.00121431
RAB2A	P61019	-0.0166842	0.00121544
HDDC3	Q8N4P3	0.0270241	0.00123245
ATP6V1A	P38606	-0.0196776	0.00123291
PON1	P27169	0.0912288	0.00124826
USP32	Q8NFA0	-0.016849	0.00125163
RPL35A	P18077	-0.0266945	0.00125252
ARGLU1	Q9NWB6	0.0291564	0.00125379
SNCG	O76070	-0.0351014	0.00126832
PIGS	Q96S52	-0.018634	0.00127069
TYMP	P19971	0.0690182	0.00127403
RLBP1	P12271	0.0598001	0.00127455
RECQL	P46063	0.031986	0.00129084
HSP90B1	P14625	-0.0206445	0.00129552
NUP35	Q8NFH5	0.0276856	0.00137032
CLIC4	Q9Y696	0.0605797	0.00137763
APC2	O95996	-0.0274502	0.00137784
MT-CO2	P00403	-0.0314489	0.00139685
ACTR10	Q9NZ32	-0.0176329	0.0014011
NADK2	Q4G0N4	0.0220137	0.00140275
HSPD1	P10809	-0.0184256	0.00142029
SNX13	Q9Y5W8	-0.0260881	0.00143499
NUP85	Q9BW27	0.0208447	0.00143552
RPS27A	P62979	0.0272426	0.00144467
TFG	Q92734	-0.013259	0.00144859
SF3B5	Q9BWJ5	0.0251606	0.00144919
ARHGAP35	Q9NRY4	-0.0152555	0.00145092
LSM3	P62310	0.0426566	0.00146034
PDE1B	Q01064	0.0261026	0.00146981
YWHAG	P61981	-0.0195259	0.00147641
PHYHIPL	Q96FC7	-0.0184316	0.00148894
NAA15	Q9BXJ9	-0.0279753	0.00149654
CYB5R2	Q6BCY4	0.0582019	0.00149774
COX6C	P09669	-0.0375281	0.00150857
HTT	P42858	-0.0154859	0.00152396
WASL	O00401	-0.0272445	0.00153651
AASS	Q9UDR5	0.0413351	0.00154682
SERAC1	Q96JX3	-0.0222601	0.00154722
ITPA	Q9BY32	-0.0795015	0.00155
HBB	P68871	0.0844924	0.00157058
RAB3D	O95716	-0.0357374	0.00157377
AP3M1	Q9Y2T2	-0.0182612	0.00158569
NHERF1	O14745	0.0305405	0.00158798
GLDC	P23378	-0.0242258	0.00160087
APPL1	Q9UKG1	0.0122029	0.00161634
MRPS26	Q9BYN8	-0.0237301	0.0016176
MRPL24	Q96A35	-0.0291401	0.00162284
KIFBP	Q96EK5	-0.0203997	0.00163009
TPBG	Q13641	-0.0492396	0.00163451
ZFR	Q96KR1	0.0226659	0.00164532
KLHL3	Q9UH77	-0.03078	0.00165302
H1-5	P16401	0.0675039	0.0016542
GNB4	Q9HAV0	0.0246407	0.00166341
PACS1	Q6VY07	-0.0186529	0.00167153
OSBPL1A	Q9BXW6	-0.0184745	0.00167494
CMTR1	Q8N1G2	0.0287901	0.00167587
ADAM10	O14672	0.0465783	0.00168604
SORBS3	O60504	0.0338008	0.00170278
PTDSS1	P48651	-0.0332739	0.00170587
MYG1	Q9HB07	0.0291837	0.00171127
COQ9	O75208	-0.0254592	0.00171593
IFT27	Q9BW83	0.0241808	0.00172203
MTCL1	Q9Y4B5	-0.0223297	0.00173862
UAP1	Q16222	0.0168273	0.00174327
CHRM4	P08173	-0.0382402	0.00177161
XRN2	Q9H0D6	0.0249906	0.00177281
JUP	P14923	0.0476461	0.0017731
ITIH1	P19827	0.0680074	0.00177343
PRKAG1	P54619	0.0160648	0.00177816
RPL9,RPL9P7,RPL9P8,RPL9P9	P32969	-0.0310632	0.00179097
ANAPC7	Q9UJX3	0.0239927	0.00180032
MTIF2	P46199	-0.0222346	0.00180191
CARMIL1	Q5VZK9	0.0162362	0.00181293
RPLP2	P05387	-0.0183624	0.00181994
DYNLT1	P63172	0.0389751	0.00182734
CDC42EP1	Q00587	0.0605149	0.00183201
VWA7	Q9Y334	-0.0451223	0.00186381
GPAA1	O43292	-0.0221624	0.00186382
ATP1B3	P54709	0.0362914	0.00186559
FSD1L	Q9BXM9	0.0187818	0.00186567
CNTNAP2	Q9UHC6	-0.0213282	0.00186921
COMMD2	Q86X83	0.0186722	0.00186981
MRPS6	P82932	-0.0263704	0.00188263
PSMC3	P17980	0.0109977	0.00188911
FDPS	P14324	0.0293338	0.00191444
DNAJC5	Q9H3Z4	-0.0293246	0.00192238
P2RX7	Q99572	0.0884021	0.00194063
NEK9	Q8TD19	0.0269581	0.00195908
HSPA14	Q0VDF9	0.0191402	0.00199457
TUSC2	O75896	-0.0249888	0.00199619
COQ3	Q9NZJ6	-0.0342753	0.00201459
DAAM1	Q9Y4D1	0.0173107	0.00203258
PCBD1	P61457	0.0730714	0.00203488
EPM2AIP1	Q7L775	-0.0189351	0.00204098
MYL9	P24844	-0.0694135	0.00204384
CNPY2	Q9Y2B0	0.0183675	0.00206314
ARPC1B	O15143	0.0385472	0.00206385
GLCCI1	Q86VQ1	-0.0235296	0.00208205
PRKCI	P41743	0.0183679	0.00212411
RPN1	P04843	0.0155886	0.00214028
ANKRD44	Q8N8A2	0.017631	0.00214395
NRBP1	Q9UHY1	-0.0220321	0.00214573
RPS4X	P62701	-0.0250151	0.00214913
CAT	P04040	0.0462755	0.00215689
TBC1D13	Q9NVG8	-0.0202672	0.00216253
EPM2A	O95278	0.0338137	0.00217428
RPS16	P62249	-0.0225667	0.00217831
CHKB	Q9Y259	0.0248831	0.00217902
NUP50	Q9UKX7	-0.0254013	0.00220184
HMGN4	O00479	0.0531808	0.00221304
INPP5F	Q9Y2H2	0.0192441	0.0022273
TNPO3	Q9Y5L0	-0.0184878	0.00223542
SNX25	Q9H3E2	-0.0217325	0.00223809
FUNDC2	Q9BWH2	-0.0278512	0.00225014
MICALL1	Q8N3F8	0.0351389	0.00225419
TLE5	Q08117	-0.03575	0.00227168
NDUFAF3	Q9BU61	-0.0305533	0.00229245
OXSM	Q9NWU1	-0.0239982	0.00231994
PIN1	Q13526	-0.0220455	0.00234823
B3GLCT	Q6Y288	0.0414674	0.00236154
PLBD2	Q8NHP8	0.0267774	0.00237535
M6PR	P20645	-0.0203746	0.00239007
PRKACB	P22694	0.0209804	0.00242576
[truncated: 1,872 more rows]

## Sheet: Supplementary Tables 3
Differentially expressed proteins identified in brain tissue based on the LFQ dataset.
gene name	UniProt ID	logFC	P.Value
HSPB1	P04792	0.328271	9.01e-19
GFAP	K7EKD1	0.561278	6.88e-17
GFAP	P14136	0.343617	1.5e-16
VGF	O15240	-0.608847	1.2e-15
PAFAH1B3	Q15102	0.149237	2.07e-14
RPH3A	Q9Y2J0	-0.318579	6.07e-14
PADI2	Q9Y2J8	0.272045	1.06e-12
STXBP1	P61764	-0.124618	1.32e-12
AK1	P00568	0.110852	1.66e-12
IDH2	P48735	-0.0888866	1.71e-12
SYT12	Q8IV01	-0.293583	3.74e-12
DBI	P07108	0.183952	6.9e-12
PRDX6	P30041	0.158673	9.57e-12
GNAI1	P63096	-0.0965274	1.78e-11
BAG3	O95817	0.280949	2.87e-11
NRN1	Q9NPD7	-0.239561	2.92e-11
PHF24	Q9UPV7	-0.169626	5.17e-11
DDAH2	O95865	0.18037	7.86e-11
SLC2A3	P11169	-0.151689	7.91e-11
GNG12	Q9UBI6	0.202551	1.2e-10
PLCD1	P51178	0.205726	2.48e-10
MSN	P26038	0.145063	2.64e-10
CAPN2	P17655	0.166092	2.83e-10
LRPPRC	P42704	-0.107012	3.64e-10
MAOB	P27338	0.14419	4.08e-10
LTA4H	P09960	0.0877571	6.6e-10
PRDX1	Q06830	0.106736	6.61e-10
NECTIN1	Q15223	-0.152081	6.85e-10
NDUFA8	P51970	-0.127368	9.22e-10
ANXA5	P08758	0.199909	1.15e-09
DNM1L	O00429-6	-0.0894805	1.2e-09
NDUFS5	O43920	-0.139646	1.89e-09
NNT	Q13423	-0.0809117	2.75e-09
MAPK3	P27361	0.110416	3.54e-09
GSTP1	P09211	0.131014	4.15e-09
ACTN4	O43707	-0.0716741	6.09e-09
GAPDH	P04406	0.0666102	6.52e-09
SCRN1	Q12765	0.0526268	7.39e-09
SAMM50	Q9Y512	-0.0908962	7.87e-09
NDUFA2	O43678	-0.117187	8.72e-09
PAK1	Q13153	-0.0880796	8.98e-09
BDH2	Q9BUT1	0.221263	9.22e-09
FARSB	Q9NSD9	-0.124316	1.04e-08
TAGLN3	Q9UI15	-0.0963656	1.16e-08
PDHA1	P08559	-0.113397	1.24e-08
SLC25A22	Q9H936	-0.120562	1.32e-08
GJA1	P17302	0.172442	1.37e-08
APOE	P02649	0.208221	1.48e-08
CSRP1	P21291	0.141546	1.75e-08
SGIP1	Q9BQI5	-0.155454	1.97e-08
SNAP25	P60880	-0.0962843	2.24e-08
CADM3	Q8N126	-0.0868464	2.9e-08
CD47	Q08722	-0.124299	3.01e-08
EEF1A1	P68104	0.0737345	3.07e-08
PGM1	P36871	0.0745839	3.26e-08
FBXO2	Q9UK22	0.122662	4.13e-08
LRP1	Q07954	0.125741	4.6e-08
STIP1	P31948	0.0556387	4.61e-08
NDUFS2	O75306	-0.0926806	5.52e-08
STX1A	Q16623	-0.121722	6.35e-08
UQCRFS1	P47985	-0.0922199	7.01e-08
VIM	P08670	0.290127	7.21e-08
PSAT1	Q9Y617	0.13906	7.86e-08
DCLK1	O15075	-0.0747506	8.2e-08
SIRPA	P78324	-0.0979981	1.05e-07
ADH5	P11766	0.101732	1.16e-07
CEND1	Q8N111	-0.115502	1.17e-07
PSMA1	P25786	0.0749445	1.26e-07
SDHB	P21912	-0.0914616	1.36e-07
CAP2	P40123	-0.0894533	1.47e-07
AKR1B1	P15121	0.066535	1.55e-07
NECAB1	Q8N987	-0.121016	1.57e-07
NDUFA9	Q16795	-0.0938415	1.64e-07
PLCB1	Q9NQ66	-0.0994506	1.67e-07
SDHA	P31040	-0.0724908	1.74e-07
TLN1	Q9Y490	0.170964	1.82e-07
SLC25A11	Q02978	-0.0888246	1.85e-07
NDUFS3	O75489	-0.101167	1.88e-07
PHGDH	O43175	0.13728	1.91e-07
SORD	Q00796	0.147246	2.03e-07
PLXNA1	Q9UIW2	-0.170819	2.23e-07
UQCRC1	P31930	-0.077613	2.82e-07
NDUFA5	Q16718	-0.110675	2.94e-07
GNA13	Q14344	0.134767	3e-07
PNPO	Q9NVS9	0.126597	3.03e-07
PGAM2	P15259	0.30413	3.05e-07
LDHB	P07195	0.0525777	3.26e-07
CSTB	P04080	0.204255	3.37e-07
ENO1	P06733	0.0906507	4.25e-07
MGST3	O14880	-0.13565	4.4e-07
AP3B2	Q13367	-0.0777085	4.93e-07
COTL1	Q14019	0.110034	5.31e-07
PGLS	O95336	0.12126	5.75e-07
SLC25A4	P12235	-0.0937965	5.86e-07
CYC1	P08574	-0.0971614	5.96e-07
CZIB	Q9NWV4	0.128286	6.08e-07
DLAT	P10515	-0.0818439	6.23e-07
CORO1A	P31146	-0.0831127	6.79e-07
NDUFB3	O43676	-0.133159	6.99e-07
HEPACAM	Q14CZ8	0.118654	7.11e-07
HRAS	P01112	-0.0953826	7.39e-07
CAPN1	P07384	0.0782833	7.58e-07
ABHD14B	Q96IU4	0.184207	7.73e-07
SEPTIN2	Q15019	0.0829902	8.68e-07
ANKFY1	Q9P2R3	0.112764	9.19e-07
NCALD	P61601	-0.138608	9.69e-07
FASN	P49327	0.0603937	1.05e-06
OTUB1	Q96FW1	-0.0513196	1.06e-06
SLC30A3	Q99726	-0.219622	1.07e-06
TOMM70	O94826	-0.0662663	1.08e-06
CNDP2	Q96KP4	0.102958	1.1e-06
CTSD	P07339	0.0690382	1.18e-06
PPIA	P62937	0.0562873	1.18e-06
GRHPR	Q9UBQ7	0.0788509	1.18e-06
GNPDA1	P46926	0.0630841	1.21e-06
RAB35	Q15286	-0.0809151	1.24e-06
PGM2	Q96G03	0.152922	1.39e-06
CASKIN1	Q8WXD9	-0.133613	1.4e-06
HSPA1A,HSPA1B	P08107	0.0774276	1.49e-06
GABRA1	P14867	-0.131031	1.56e-06
NAPG	Q99747	-0.0540603	1.66e-06
SEPTIN7	Q16181	-0.0444353	1.67e-06
PACSIN1	Q9BY11	-0.0863807	1.74e-06
FARSA	Q9Y285	-0.108047	1.83e-06
AP2B1	P63010	-0.0589764	1.91e-06
ESD	P10768	0.0828566	2.08e-06
LETM1	O95202	-0.0671796	2.21e-06
NDUFA7	O95182	-0.0942826	2.24e-06
NDUFS6	O75380	-0.114562	2.25e-06
GSTM2	P28161	0.105206	2.34e-06
FABP5	Q01469	0.125756	2.44e-06
ALDH9A1	P49189	0.0920458	2.51e-06
NDUFV2	P19404	-0.0907063	2.54e-06
BSN	Q9UPA5	-0.186922	2.75e-06
KIF5C	O60282	-0.0496964	2.76e-06
GNAQ	P50148	0.0576503	2.88e-06
NDUFS7	O75251	-0.103459	2.96e-06
RTN1	Q16799	-0.0677493	3.16e-06
IMPA1	P29218	0.0734235	3.16e-06
CHCHD6	Q9BRQ6	-0.124209	3.22e-06
ALDH1L1	O75891	0.10557	3.25e-06
PARK7	Q99497	0.0462319	3.25e-06
PPT1	P50897	0.0961328	3.44e-06
CMBL	Q96DG6	0.10249	3.46e-06
AHNAK	Q09666	0.159795	3.7e-06
IDH1	O75874	0.104374	3.76e-06
PDK3	Q15120	-0.125645	3.8e-06
UQCRC2	P22695	-0.073496	3.86e-06
GPR158	Q5T848	-0.185053	3.95e-06
SLC25A5	P05141	-0.0918199	4.12e-06
ANXA1	P04083	0.22882	4.17e-06
DLD	P09622	-0.0748704	4.56e-06
AGK	Q53H12	-0.0926503	4.86e-06
TMEM65	Q6PI78	-0.110185	5.48e-06
HPCA	P84074	-0.131348	5.48e-06
ALAD	P13716	0.129518	5.67e-06
LLGL1	Q15334	0.15221	5.77e-06
ACO2	Q99798	-0.0557587	6.1e-06
SLC25A6	P12236	-0.0809779	6.12e-06
PSMA7	O14818	0.0583209	6.41e-06
RTN4	Q9NQC3	-0.0581766	6.47e-06
EPHX1	P07099	0.13688	6.89e-06
RAC1	P63000	-0.0584178	6.94e-06
HK1	P19367	-0.0698067	7.48e-06
PPP1CB	P62140	-0.0495975	7.69e-06
HOMER1	Q86YM7	-0.136329	8.43e-06
VPS26A	O75436	0.0865975	8.68e-06
LMNA	P02545	0.123152	8.82e-06
CPNE3	O75131	0.14261	9.12e-06
PRKCE	Q02156	-0.0781086	9.22e-06
NIPSNAP1	Q9BPW8	-0.0735447	1.02e-05
GRIA2	P42262	-0.152711	1.03e-05
NDUFA4	O00483	-0.0970225	1.13e-05
GNG4	P50150	-0.188485	1.19e-05
PSMB1	P20618	0.0669278	1.25e-05
MFN2	O95140	-0.0958833	1.26e-05
AP3M2	P53677	-0.095384	1.29e-05
DMXL2	Q8TDJ6	-0.107996	1.36e-05
GAP43	P17677	-0.0958539	1.37e-05
GLO1	Q04760	0.0570677	1.4e-05
PEA15	Q15121	0.080461	1.43e-05
GNA11	P29992	0.0956454	1.44e-05
TBCB	Q99426	0.0806919	1.45e-05
SUCLG1	P53597	-0.0659528	1.46e-05
MAPRE3	Q9UPY8	-0.0502227	1.47e-05
CRMP1	Q14194-2	-0.0569182	1.48e-05
NDUFA12	Q9UI09	-0.094648	1.52e-05
SH3BGRL	O75368	0.0933378	1.55e-05
MGLL	Q99685	-0.118648	1.56e-05
ANXA4	P09525	0.185468	1.63e-05
PTGR2	Q8N8N7	0.154725	1.74e-05
LHPP	Q9H008	0.182851	1.74e-05
LMNB2	Q03252	0.0695696	1.82e-05
IRGQ	Q8WZA9	-0.160675	1.82e-05
TUFM	P49411	-0.0548122	1.95e-05
AP2A2	O94973	-0.0574913	1.99e-05
CTSB	P07858	0.0714746	2.04e-05
PPP2R1A	P30153	-0.0426746	2.26e-05
CPNE6	O95741	0.0881365	2.27e-05
RAB18	Q9NP72	-0.0558319	2.77e-05
NDUFB5	O43674	-0.106083	2.9e-05
BLVRB	P30043	0.111625	2.95e-05
AAK1	Q2M2I8	-0.0623875	3.06e-05
MDH2	P40926	-0.0667632	3.21e-05
SNTB1	Q13884	0.165413	3.35e-05
PGK1	P00558	0.0369613	3.36e-05
GLS	O94925	-0.0712621	3.44e-05
RTN3	O95197-3	-0.177676	3.44e-05
G6PD	P11413	0.0767309	3.47e-05
DIRAS1	O95057	-0.108069	3.5e-05
ATP5PD	O75947	-0.0674284	3.51e-05
ISOC1	Q96CN7	0.129112	3.54e-05
SNTA1	Q13424	0.0785602	3.62e-05
IQGAP1	P46940	0.220837	3.85e-05
PLXNA4	Q9HCM2	-0.108321	3.92e-05
GRM3	Q14832	-0.113344	3.94e-05
DBT	P11182	-0.123058	3.97e-05
FBXO41	Q8TF61	-0.158705	4.14e-05
ADIRF	Q15847	0.195775	4.16e-05
SLC7A5	Q01650	-0.113238	4.33e-05
CA2	P00918	0.115951	4.35e-05
EIF5	P55010	0.0676934	4.46e-05
DNAJB4	Q9UDY4	-0.100696	4.78e-05
NDRG2	Q9UN36	-0.101842	4.93e-05
NEFH	P12036	0.182319	5.19e-05
HPCAL1	P37235	-0.0902172	5.21e-05
PTGDS	P41222	0.138107	5.36e-05
SV2B	Q7L1I2	-0.140737	5.45e-05
HNRNPR	O43390	0.0571381	5.54e-05
SPR	P35270	0.135521	5.68e-05
NDUFA13	Q9P0J0	-0.0808695	5.96e-05
SCARB2	Q14108	0.0933067	6.18e-05
NHERF1	O14745	0.0668995	6.43e-05
PTRHD1	Q6GMV3	0.13929	6.71e-05
PSMA6	P60900	0.0525785	6.84e-05
CRACDL	Q6NV74	-0.144273	6.93e-05
VDAC1	P21796	-0.0648956	7.04e-05
DUSP3	P51452	-0.0646275	7.1e-05
AUH	Q13825	-0.0853435	7.39e-05
SYP	P08247	-0.143769	7.4e-05
TPPP3	Q9BW30	0.135925	7.56e-05
MAPK1	P28482	0.0615619	7.99e-05
H4C1,H4C11,H4C12,H4C13,H4C14,H4C15,H4C16,H4C2,H4C3,H4C4,H4C5,H4C6,H4C8,H4C9	P62805	0.110452	8.37e-05
HEBP2	Q9Y5Z4	0.157049	8.83e-05
BANF1	O75531	0.150954	8.94e-05
RUVBL1	Q9Y265	0.0833529	8.95e-05
EIF4A1	P60842	0.0826477	9.13e-05
SYT1	J3KQA0	-0.199133	9.64e-05
UQCRQ	O14949	-0.0762785	0.000101112
RAB3A	P20336	-0.100319	0.000105874
UBA6	A0AVT1	0.103461	0.000111438
TKT	P29401	0.0670057	0.000114243
HPRT1	P00492	-0.0449285	0.000119652
DHX15	O43143	0.153177	0.000125093
LGALS3	P17931	0.150494	0.00012601
HNRNPU	Q00839	0.0543328	0.000134212
UBXN6	Q9BZV1	-0.0775657	0.000134576
ARPC5	O15511	0.0879485	0.000137986
SH3GL1	Q99961	-0.0972891	0.000140999
XRCC6	P12956	0.0585528	0.000146493
RTN4	Q9NQC3-3	-0.129184	0.000150887
CHGA	P10645	0.17287	0.000151379
ACAT2	Q9BWD1	0.0783056	0.000153473
GDAP1	Q8TB36	-0.0623522	0.000165574
ENO2	P09104	0.110468	0.000171163
BDH1	Q02338	-0.10615	0.000172974
ADD2	P35612	-0.0447969	0.000174908
SFXN1	Q9H9B4	-0.0624958	0.000180646
CANX	P27824	0.0368667	0.000180797
NECAB2	Q7Z6G3	-0.160482	0.000182383
NAXD	Q8IW45	0.0538158	0.000184869
KIAA0513	O60268	-0.100348	0.000187045
CISD1	Q9NZ45	-0.0626507	0.000190091
RTRAF	Q9Y224	0.0614895	0.000205336
TLN2	Q9Y4G6	-0.0388022	0.00020942
ATP6V1D	Q9Y5K8	-0.0554639	0.000215569
PGM2L1	Q6PCE3	-0.0734265	0.000218433
PKM	P14618-2	0.0340817	0.000232744
NUDT5	Q9UKK9	0.101675	0.000242509
NAMPT	P43490	0.0980761	0.000245421
ASS1	P00966	0.139823	0.000255427
AHCY	P23526	0.0434789	0.000260804
DDX1	Q92499	0.0423466	0.000261244
APOD	P05090	0.129725	0.000264097
BLVRA	P53004	0.0500446	0.000272027
ECHS1	P30084	-0.0521089	0.000276053
H2BC21	Q16778	0.107089	0.000276108
NDUFS4	O43181	-0.0809183	0.000280449
BASP1	P80723	-0.0815039	0.000289757
UQCRB	P14927	-0.0686122	0.000296834
MT-ATP8	P03928	-0.132846	0.000329955
COX5B	P10606	-0.0709727	0.000335809
RALA	P11233	-0.0596738	0.000347008
TOM1L2	Q6ZVM7	-0.0532735	0.000354081
HAPLN2	Q9GZV7	0.221066	0.000358319
PSME2	Q9UL46	0.15094	0.000359301
CRYM	Q14894	-0.0668724	0.000363379
RTCB	Q9Y3I0	0.0418237	0.000372796
SYT1	P21579	-0.101894	0.000372839
VAT1	Q99536	0.0899459	0.000376602
UQCRH	P07919	-0.0731104	0.000381813
COPA	P53621	0.0807892	0.000389826
HNRNPA2B1	P22626	0.0482078	0.000390047
DIRAS2	Q96HU8	-0.0688542	0.000396935
MACROD1	Q9BQ69	0.138292	0.0003985
COX7A2	P14406	-0.0883013	0.000403514
NUDC	Q9Y266	0.051619	0.000414278
CLIP2	Q9UDT6	0.0571873	0.000418524
MT-ND5	P03915	-0.109384	0.000421243
CALB1	P05937	-0.119715	0.000427922
RHOB	P62745	-0.0572251	0.000438087
TNR	Q92752	-0.0414198	0.000439611
TPPP	O94811	-0.0501368	0.000441481
PSMA5	P28066	0.0425345	0.000441962
CHCHD3	Q9NX63	-0.0666185	0.000444483
ATP6V0D1	P61421	-0.0876907	0.000448802
GRB2	P62993	0.0413155	0.000449604
PCYOX1L	Q8NBM8	-0.168186	0.000456233
AARS1	P49588	0.0347361	0.000500066
NEFL	P07196	0.121239	0.000511341
HGS	O14964	-0.0488733	0.000525376
PPP1R7	Q15435	-0.0340703	0.000569812
HSPD1	P10809	-0.0367677	0.00057023
MLC1	Q15049	0.135865	0.000575563
SUCLG2	Q96I99	0.156939	0.000579772
DYNC1LI1	Q9Y6G9	-0.0608921	0.000584697
PDXK	O00764	0.0450521	0.000598439
CAMK4	Q16566	-0.132009	0.000609164
S100B	P04271	0.125162	0.000659529
FKBP4	Q02790	0.0572433	0.00067311
RAB6B	Q9NRW1	0.0438601	0.000692086
RANGAP1	P46060	0.102777	0.00073723
TIMM8A	O60220	-0.0923907	0.000741026
DLG3	Q92796	-0.091017	0.000746245
VAC14	Q08AM6	-0.0836812	0.000784569
PFN1	P07737	0.0528349	0.000785868
ISCU	Q9H1K1	-0.102511	0.000791022
DNAJA1	P31689	0.0754697	0.000830365
AFG3L2	Q9Y4W6	-0.0516863	0.000839956
IDH3B	O43837	-0.0574396	0.000841866
ATP5PO	P48047	-0.0551374	0.000871082
H2AC21	Q8IUE6	0.143299	0.000871748
EEA1	Q15075	-0.0491923	0.000880796
RNH1	P13489	0.0646678	0.000892589
ANXA2	P07355	0.175069	0.000895763
PPM1H	Q9ULR3	-0.0717599	0.000896369
PKM	P14618	0.0751427	0.000900344
TRIM2	Q9C040	0.0465096	0.000901635
ALDH5A1	P51649	-0.0467835	0.000908381
PARP1	P09874	0.129709	0.000913935
SLC1A2	P43004	-0.0855858	0.000926038
ATP6V1A	P38606	-0.0351039	0.000939903
WDR1	O75083	0.0388051	0.000970404
RTN1	Q16799-3	-0.101779	0.000991932
GPRC5B	Q9NZH0	0.149162	0.0010235
COX5A	P20674	-0.0677581	0.00102526
ARL8B	Q9NVJ2	0.0455434	0.00102616
GAPDH	P04406-2	0.114662	0.00103703
VCP	P55072	0.0253408	0.00104555
PGM3	O95394	0.107031	0.00105849
SFPQ	P23246	0.0464479	0.00114448
ATP6V1C1	P21283	-0.0381785	0.00114866
CRIP2	P52943	-0.066972	0.00116781
DPYSL4	O14531	-0.0584107	0.00119048
ATP5PF	P18859	-0.0542746	0.0011964
EIF4A2	Q14240	0.0283628	0.00126715
GAD2	Q05329	-0.0816844	0.00127811
ROCK2	O75116	-0.0453972	0.00127895
LAMTOR1	Q6IAA8	0.107509	0.00131795
TBC1D10B	Q4KMP7	-0.0892645	0.00132931
H1-4	P10412	0.106084	0.00133123
ATIC	P31939	0.0557123	0.00133749
GLRX5	Q86SX6	-0.117799	0.00138455
NSFL1C	Q9UNZ2	0.043278	0.00140546
NPTXR	O95502	-0.165547	0.00143092
CLIC4	Q9Y696	0.130621	0.00145028
WASF1	Q92558	-0.059511	0.00147223
ACTR3B	Q9P1U1	-0.0930527	0.00149366
FECH	P22830	-0.097667	0.00153491
S100A1	P23297	0.132632	0.00154413
PURA	Q00577	-0.0697005	0.00159157
SCG2	P13521	-0.110456	0.00159905
ARHGDIA	P52565	-0.0427475	0.00160099
CCDC6	Q16204	0.0628141	0.00161728
SRSF1	Q07955	0.0762641	0.00161902
CHL1	O00533	-0.055534	0.00162279
MTCH2	Q9Y6C9	-0.0429052	0.00164045
PMPCB	O75439	-0.0880195	0.00164737
AK3	Q9UIJ7	0.0592373	0.00168848
AKAP5	P24588	-0.12517	0.00172249
NDUFB7	P17568	-0.0892196	0.00176229
NAPA	P54920	-0.0370166	0.0017654
SNCB	Q16143	-0.0931761	0.00179394
LIN7C	Q9NUP9	0.0545538	0.00179452
PRKCG	P05129	-0.0742056	0.00180635
FSD1	Q9BTV5	-0.0792313	0.00182824
PFN2	P35080-2	0.0777749	0.00183545
CUL5	Q93034	0.0570343	0.00184252
SNCG	O76070	-0.0777619	0.00188703
DNPH1	O43598	0.09685	0.00190076
PHPT1	Q9NRX4	0.063666	0.00194267
ATP6V1B2	P21281	-0.0356452	0.00195296
PPP1CA	P62136	-0.0667784	0.0019597
PHB1	P35232	-0.0383147	0.00196514
QDPR	P09417	0.0940784	0.00196871
DDAH1	O94760	0.0277142	0.00200784
LGALSL	Q3ZCW2	-0.0554189	0.00202482
TUBA4A	P68366	-0.0479543	0.00206944
ATP1B2	P14415	-0.0497699	0.00209489
NECAP1	Q8NC96	-0.0685426	0.002121
SLC25A12	O75746	-0.0566078	0.00212897
PSMD14	O00487	0.0823024	0.00214188
ATP6V1F	Q16864	-0.0492827	0.00215365
CNTN1	Q12860	-0.0306224	0.0022707
ATP5F1B	P06576	-0.0404566	0.00230371
GNL1	P36915	-0.0500346	0.00240468
HNMT	P50135	0.128584	0.00240848
AIP	O00170	0.0748168	0.00258271
GSK3B	P49841	-0.0666354	0.00261148
GDA	Q9Y2T3	-0.0652403	0.00267832
OGDHL	Q9ULD0	-0.0544863	0.00269743
PSMC6	P62333	0.042431	0.0027347
ATP5MK	Q96IX5	-0.0702087	0.00274897
PRDX2	P32119	0.0316268	0.00275865
TARS1	P26639	0.106803	0.00278525
GPI	P06744	0.027053	0.00293878
PFKP	Q01813	-0.0432726	0.00304832
PSMB5	P28074	0.058771	0.00305175
DARS1	P14868	0.0361266	0.00307279
LYRM4	Q9HD34	-0.093076	0.0030829
IARS2	Q9NSE4	-0.0486835	0.00309219
HDHD2	Q9H0R4	0.05546	0.00320523
MT-ATP6	P00846	-0.0719246	0.00339092
PYGB	P11216	0.0407989	0.00339463
NUTF2	P61970	0.0628418	0.00346182
SV2A	Q7L0J3	-0.0851799	0.00352261
LANCL1	O43813	0.0476208	0.00353506
UQCR10	Q9UDW1	-0.0885729	0.00360696
TUBB3	Q13509	-0.0396171	0.00361437
CADPS	Q9ULU8	-0.0543699	0.00362628
COX4I1	P13073	-0.0605224	0.00362877
PRKAR1A	P10644	0.0869575	0.00364074
GCDH	Q92947	-0.109402	0.0036708
TIMM10	P62072	-0.0698547	0.0036717
STK32C	Q86UX6	-0.093524	0.00379722
AHCYL1	O43865	-0.038608	0.00380935
RABEP1	Q15276	-0.0685675	0.00382867
TMX3	Q96JJ7	-0.0858142	0.00384133
MAP2K4	P45985	-0.0564057	0.00385222
NCL	P19338	0.0451811	0.00387626
CYFIP1	Q7L576	0.0990775	0.00388324
B2M	P61769	0.108455	0.00389745
CBR1	P16152	0.0863513	0.00404566
NDUFB11	Q9NX14	-0.0992888	0.00413251
SYNGR3	O43761	-0.0992805	0.00421008
TMX4	Q9H1E5	-0.102603	0.00423695
FXYD6	Q9H0Q3	-0.101594	0.00429129
KLC2	Q9H0B6	-0.0824431	0.00429382
PSMD9	O00233	0.0816093	0.00445439
TMEM11	P17152	-0.0668845	0.00461482
RALB	P11234	-0.0655231	0.00465512
SLC9A1	P19634	-0.107155	0.00484898
IDH3G	P51553	-0.0515674	0.00488125
RAB3GAP2	Q9H2M9	-0.0665784	0.00495679
GLUD1	P00367	0.0381529	0.00507137
GARS1	P41250	0.0312747	0.00507433
IPO5	O00410	-0.0438086	0.00520595
WARS1	P23381	-0.0512966	0.00543653
MAP6D1	Q9H9H5	0.165812	0.00544563
HADHA	P40939	0.0456071	0.00562237
LAMC1	P11047	0.132933	0.00564221
DAG1	Q14118	0.0851996	0.00569754
NPY	P01303	0.156613	0.00585345
TMEM126A	Q9H061	-0.0781362	0.00597294
C3	P01024	0.142292	0.00603177
HSPA2	P54652	0.114192	0.00607457
KPNB1	Q14974	0.0289187	0.00607831
TXNDC17	Q9BRA2	0.0711307	0.00614268
EHD3	Q9NZN3	-0.0323359	0.00616576
KIF5B	P33176	0.0707144	0.00640662
MT-CO2	P00403	-0.0584428	0.00643724
ATAD1	Q8NBU5	-0.0708895	0.00645013
ABHD10	Q9NUJ1	-0.0452595	0.00655563
MIF	P14174	0.0636316	0.00670463
HSPA4L	O95757	-0.032069	0.0067447
PSMB2	P49721	0.0717119	0.00686601
P4HB	P07237	-0.0278808	0.00703258
H1-0	P07305	0.116443	0.00704395
PSMB7	Q99436	0.0521608	0.00708207
PCP4	P48539	-0.113602	0.00708446
ERO1A	Q96HE7	-0.0804154	0.00711608
ACTR10	Q9NZ32	-0.0689246	0.00737499
NDUFB1	O75438	-0.0691504	0.00739949
COX6B1	P14854	-0.0642333	0.00759079
AP2S1	P53680	-0.0488931	0.00769464
NDRG1	Q92597	0.0743911	0.00809968
HDGFL3	Q9Y3E1	0.0606937	0.00818098
COX6A1	P12074	-0.0881704	0.00818371
GSTM3	P21266	0.093842	0.00828244
EHD1	Q9H4M9	0.0556772	0.00916189
BCS1L	Q9Y276	-0.0838413	0.00916566
IDH3A	P50213	-0.0471206	0.0092865
HDGF	P51858	0.0806331	0.00942035
CPNE5	Q9HCH3	-0.0726085	0.00960622
CMPK1	P30085	0.0353386	0.00983979
SPTBN2	O15020	-0.0304012	0.00995184
XRCC5	P13010	0.0380938	0.00998487
CYRIB	Q9NUQ9	-0.0352813	0.0101346
PDIA3	P30101	0.0253653	0.010302
CRABP1	P29762	0.26516	0.0103664
ARF6	P62330	-0.0599645	0.0105791
TOLLIP	Q9H0E2	-0.0445591	0.0107802
WFS1	O76024	0.100212	0.0108483
HSD17B4	P51659	0.0395983	0.0108901
FKBP8	Q14318	-0.0666733	0.0110376
NCAM1	H7BYX6	-0.0887216	0.0110421
VSNL1	P62760	-0.0311096	0.0110551
TSFM	P43897	-0.0776515	0.0111069
PLPBP	O94903	0.0628806	0.0112377
GPHN	Q9NQX3	-0.0410823	0.0112624
RAP1A	P62834	0.0471143	0.0113224
MLEC	Q14165	-0.0693079	0.0113628
NIPSNAP2	O75323	-0.0359457	0.0114389
PRPF8	Q6P2Q9	0.117764	0.0118541
LRRC40	Q9H9A6	-0.075961	0.0122646
SLC6A1	P30531	0.0765569	0.0122653
CALB2	P22676	0.0745005	0.012313
S100A11	P31949	0.152832	0.0124402
CRKL	P46109	0.0475824	0.0127659
LY6H	O94772	-0.0968256	0.0130186
ATP9A	O75110	0.0616468	0.0132312
ATG3	Q9NT62	0.0708608	0.0133673
NCAN	O14594	-0.0406369	0.013546
IGSF21	Q96ID5	-0.0567016	0.0136735
AGL	P35573	-0.0587277	0.0137053
PACS1	Q6VY07	-0.0473568	0.0137219
ALDOA	P04075	-0.0227325	0.0137401
PSMD11	O00231	0.0360311	0.0142809
PALS2	Q9NZW5	0.0562616	0.0144994
PREP	P48147	-0.0512298	0.0145514
TPP2	P29144	-0.078629	0.0145624
NCKAP1	Q9Y2A7	-0.0287062	0.0145979
CALR	P27797	0.0309979	0.0149202
RPS27	P42677	-0.0502503	0.0150194
PSMD3	O43242	0.0338569	0.0152935
HYCC2	Q8IXS8	-0.094081	0.0153369
ADAM10	O14672	0.123924	0.0155299
WASL	O00401	-0.0841203	0.0155718
MAP2K2	P36507	0.0371767	0.0160053
RAB27B	O00194	0.120438	0.0162067
PEBP1	P30086	0.0253379	0.0163103
PTBP2	Q9UKA9	0.0994491	0.0163206
PPP3CB	P16298	-0.0519596	0.016451
STXBP3	O00186	0.0827099	0.0166138
OGT	O15294-3	-0.0673858	0.0167314
EIF3A	Q14152	0.0510625	0.0167413
FBXL16	Q8N461	-0.19119	0.0168205
TUBB2A	Q13885	-0.0695082	0.016889
PFDN2	Q9UHV9	-0.0477729	0.017224
ACTR3	P61158	0.026746	0.0173941
CIRBP	Q14011	-0.0979096	0.0176778
GCLC	P48506	0.0630537	0.0179037
TTR	P02766	0.144235	0.0182687
PNP	P00491	0.0715243	0.0184596
HP	P00738	0.222137	0.0185265
TF	P02787	-0.0886479	0.019567
YWHAH	Q04917	0.0335492	0.0196493
IGSF8	Q969P0	-0.0310294	0.0197451
CAVIN1	Q6NZI2	0.135328	0.0199297
RAB14	P61106	-0.0246658	0.0199382
EIF2S1	P05198	0.0384377	0.0203707
RHOA	P61586	-0.0370091	0.0205198
PRXL2B	Q8TBF2	-0.0673376	0.0205909
SLC8A2	Q9UPR5	-0.067715	0.020892
SFXN5	Q8TD22	0.0594563	0.0217655
RAB3B	P20337	-0.0727416	0.021925
TIMM44	O43615	-0.0478825	0.0219955
ATP2B2	Q01814-7	-0.072767	0.0222249
HEBP1	Q9NRV9	0.0680985	0.0223847
AKR1A1	P14550	0.0421045	0.0224489
PSMD6	Q15008	0.0342154	0.0226542
LCP1	P13796	0.115856	0.0239372
LAMB2	P55268	0.0885968	0.0242906
COASY	Q13057	0.063467	0.0244227
ATP5ME	P56385	-0.0594518	0.0248554
DLST	P36957	-0.0332622	0.0249335
ITPKA	P23677	-0.098901	0.0251255
PRKCA	P17252	0.0385569	0.0252112
RPS9	P46781	-0.0464244	0.0252521
TIMM9	Q9Y5J7	-0.044168	0.0252737
PSMB6	P28072	0.0380972	0.0252918
HSDL2	Q6YN16	0.0370768	0.025706
MAL2	Q969L2	-0.0802065	0.0257649
ATCAY	Q86WG3	-0.0641828	0.0257788
SNPH	O15079	-0.0757804	0.0258048
ATP5F1A	P25705	-0.0344418	0.0260597
MT3	P25713	-0.0881097	0.0262665
AP1G1	O43747	-0.0382718	0.0263086
HSPA12A	O43301	-0.0259715	0.0263641
SEC22B	O75396	0.0407334	0.0265887
VAT1L	Q9HCJ6	0.0615417	0.0270858
YWHAE	P62258	0.0214352	0.0271465
SLC25A13	Q9UJS0	-0.0738295	0.0278416
LANCL2	Q9NS86	-0.031492	0.0279046
KGD4	P82909	-0.0569215	0.0282032
MYH9	P35579	0.0345535	0.0286301
ATP5PB	P24539	-0.0326678	0.0286509
RAD23B	P54727	0.0305836	0.0287268
MICOS13	Q5XKP0	-0.0845413	0.0293201
RDX	P35241	0.0754526	0.0294977
GNB1	P62873	-0.0257053	0.0295634
KCTD12	Q96CX2	0.058585	0.0295927
CAT	P04040	0.0778924	0.0297429
HSD17B12	Q53GQ0	-0.0440625	0.0300993
PSMD4	P55036	0.0529789	0.0302039
TUBA1B	P68363	-0.0273096	0.031051
UBE2N	P61088	-0.0285504	0.031742
PGRMC1	O00264	0.062623	0.0327484
ENOPH1	Q9UHY7	0.0418865	0.0328521
DNM1	Q05193-2	-0.0517923	0.0330741
SND1	Q7KZF4	0.045495	0.0332643
LAMTOR5	O43504	0.0639826	0.0342879
ATP5MG	O75964	-0.0532573	0.0346872
NAP1L4	Q99733	0.0244147	0.0347308
STOML2	Q9UJZ1	-0.0512002	0.0349382
DOCK3	Q8IZD9	-0.107706	0.0349571
CPLX2	Q6PUV4	-0.0509823	0.0349929
LDHA	P00338	-0.0232987	0.0350549
BRK1	Q8WUW1	-0.0392071	0.0353649
GLRX	P35754	0.0438813	0.0356212
RPL6	Q02878	0.0417275	0.0373448
RHEB	Q15382	-0.0367289	0.0374971
ACAD9	Q9H845	-0.0775303	0.0375527
DYNLT3	P51808	-0.0705758	0.0379376
H1-2	P16403	0.0884194	0.0379698
PRPF19	Q9UMS4	-0.0594345	0.0381114
ASRGL1	Q7L266	0.0447627	0.0383015
ABHD12	Q8N2K0	-0.0740068	0.0384506
STXBP1	P61764-2	-0.0609907	0.0384839
FARP1	Q9Y4F1	0.0505615	0.0385425
LGALS1	P09382	0.0349591	0.0388227
NDUFAB1	O14561	-0.0520485	0.0391952
NAN	K7EJH8	-0.0730974	0.0397466
NANS	Q9NR45	0.0388126	0.0397645
CYB5R1	Q9UHQ9	-0.0528255	0.0399106
TALDO1	P37837	0.0533211	0.0401587
AIMP1	Q12904	-0.0606415	0.040825
GNAO1	P09471-2	-0.0499649	0.0410987
BCKDHB	P21953	-0.0887833	0.0414806
RAN	P62826	-0.026515	0.0415151
S100A16	Q96FQ6	0.062802	0.0422072
ARPC1A	Q92747	-0.0224907	0.0426696
NUCKS1	Q9H1E3	0.0697028	0.0431516
ANK3	Q12955	-0.0283074	0.0431889
VAPB	O95292	-0.0295242	0.043372
PMPCA	Q10713	-0.0874018	0.0442651
PPIL1	Q9Y3C6	0.0554762	0.0446428
TMX1	Q9H3N1	0.0682985	0.0446503
RABGGTA	Q92696	0.0565044	0.0447611
TAGLN2	P37802	0.0644129	0.0448173
ACTR1B	P42025	-0.0429385	0.0448266
TUBA1A	Q71U36	-0.0576407	0.0457595
RCN2	Q14257	-0.0336902	0.0457869
YWHAQ	P27348	-0.0268596	0.0459705
EXOC8	Q8IYI6	-0.0968277	0.0461222
MAP1B	P46821	-0.0286038	0.0464991
RAP2A	P10114	-0.0406872	0.0470639
FERMT2	Q96AC1	0.0572089	0.0480678
MATR3	P43243	0.0272233	0.0484044
FAF2	Q96CS3	-0.0657817	0.0486258
CACNG3	O60359	-0.0756806	0.0487594
C1QBP	Q07021	-0.0376517	0.0488507
PITRM1	Q5JRX3	-0.151952	0.0489474
TPM1	P09493-5	0.0286914	0.0491196
GATD1	Q8NB37	-0.0491791	0.0491827
SCN2B	O60939	-0.0612972	0.0499597
FN3K	Q9H479	0.0329308	0.0500783
TPT1	P13693	-0.0314016	0.0510312
OXCT1	P55809	-0.0326095	0.0512943
PAK2	Q13177	0.047855	0.0515555
GDI2	P50395	0.0254904	0.0516017
GNAZ	P19086	-0.0248278	0.0516632
CDC42BPB	Q9Y5S2	-0.037271	0.0517007
DIP2B	Q9P265	0.0677887	0.052117
SYT2	Q8N9I0	0.108472	0.0525794
MTARC2	Q969Z3	-0.054947	0.0530264
XPO1	O14980	0.0394273	0.0532929
BCAP31	P51572	0.0363839	0.0534601
MAT2A	P31153	0.0290301	0.0536026
ITPA	Q9BY32	-0.0877815	0.0538022
ERC2	O15083	-0.0584872	0.054071
CNRIP1	Q96F85	-0.0305995	0.0544653
TXNL1	O43396	0.0242662	0.0546029
YWHAZ	P63104	-0.0208055	0.0554397
ACP1	P24666	-0.0644038	0.0559891
AHSA1	O95433	0.0339409	0.0567108
KRT9	P35527	0.146176	0.0567936
TUBB4B	P68371	-0.0218016	0.0579166
CORO1B	Q9BR76	0.0439228	0.0587597
PDAP1	Q13442	0.0528994	0.0592339
GART	P22102	0.0815656	0.0593602
MAP2K1	Q02750	0.0263073	0.0603652
EPRS1	P07814	-0.028303	0.060632
KCNAB2	Q13303	0.0311657	0.0615169
CADM4	Q8NFZ8	0.0434039	0.0617996
OSTF1	Q92882	0.0701641	0.062559
TPR	P12270	0.0796988	0.0626362
ARL2	P36404	0.0608904	0.0628369
GABBR2	O75899	-0.0643123	0.0644886
DYNC1LI2	O43237	0.027353	0.0646029
GNPDA2	Q8TDQ7	0.0443422	0.0648509
COPS4	Q9BT78	-0.0237756	0.0650944
CBR3	O75828	0.0750199	0.0651786
SERINC1	Q9NRX5	0.0567753	0.0657553
CAP1	Q01518	0.0199004	0.0677362
ARL3	P36405	0.0321694	0.0682379
RAB2A	P61019	-0.0219509	0.0684259
ALDH4A1	P30038	0.0380979	0.0696588
PYGM	P11217	0.0443982	0.0702705
GNG3	P63215	-0.0501361	0.0704446
TOMM22	Q9NS69	-0.0432437	0.0711615
PRKACA	P17612	0.0302621	0.0713678
NADK2	Q4G0N4	0.0356172	0.0714047
ARCN1	P48444	0.0431467	0.0720427
IQSEC2	Q5JU85	-0.0622644	0.0724559
COX7C	P15954	-0.0727204	0.0728014
PSMB4	P28070	0.0369028	0.0731879
GLIPR2	Q9H4G4	0.0972497	0.0735886
HSP90AB1	P08238	0.0229908	0.073747
RPS20	P60866	-0.0452386	0.0744006
PALM	O75781	-0.0293218	0.0753968
SNX4	O95219	-0.0488208	0.0754599
SCAMP5	Q8TAC9	-0.0523966	0.0765533
RPS10-NUDT3	S4R435	-0.0321209	0.0773999
MAP6	Q96JE9	-0.0254154	0.077506
BRAF	P15056	-0.0536345	0.0776123
TMOD2	Q9NZR1	0.0171004	0.0781783
MT-ND1	P03886	-0.0568025	0.0789334
TWF2	Q6IBS0	-0.0250814	0.0793467
OAT	P04181	-0.0432201	0.0795927
NARS1	O43776	-0.0270694	0.0809385
CYRIA	Q9H0Q0	-0.0274851	0.0824421
TTC7B	Q86TV6	-0.0588156	0.0824467
NIPSNAP3A	Q9UFN0	0.128584	0.0828116
RTCA	O00442	0.0639254	0.0832909
KRT1	P04264	0.0957369	0.0834205
FTH1	P02794	0.0746558	0.0839087
ERH	P84090	0.0335621	0.0861783
PRKDC	P78527	0.0508736	0.0863063
SH3BGRL2	Q9UJC5	-0.0364301	0.0863184
FN3KRP	Q9HA64	0.0365099	0.0864407
ALYREF	Q86V81	0.0603167	0.0864873
LSAMP	Q13449	0.0223766	0.0877332
NDUFV3	P56181	-0.0555647	0.0880991
TUBA8	Q9NY65	-0.0339493	0.0885558
SLC6A17	Q9H1V8	-0.056728	0.088621
HNRNPH2	P55795	0.0333232	0.0893888
HSD17B10	Q99714	0.0291485	0.0897744
ATP5F1D	P30049	-0.0462333	0.0897847
MARS1	P56192	-0.0362019	0.0899401
DENR	O43583	-0.0616214	0.0901103
PHYHIPL	Q96FC7	-0.0234292	0.0926071
CLTB	P09497	-0.0325238	0.0945898
CDC42	P60953	-0.0453387	0.0949151
ATP6V1G2	O95670	-0.0287354	0.0949912
GUCY1A2	P33402	0.0674584	0.0952069
DDT	P30046	0.0352111	0.0958449
ICAM5	Q9UMF0	-0.0547254	0.0960148
ALDOC	P09972	0.0187908	0.0961616
INA	Q16352	0.0455837	0.0962142
SNX3	O60493	0.0239034	0.0966008
ABRACL	Q9P1F3	-0.0732192	0.0966978
MPI	P34949	0.0289797	0.0970446
RCN1	Q15293	-0.0441872	0.0980785
MT-CO3	P00414	-0.0636323	0.100818
NME1	P15531	-0.0318764	0.102294
GNAI2	P04899	-0.0182565	0.102803
MAPRE1	Q15691	0.0268405	0.103158
ACADVL	P49748	0.0333927	0.103213
EEF2	P13639	0.01478	0.1038
MARCKSL1	P49006	0.0616927	0.104433
PC	P11498	0.0215344	0.10507
SNX30	Q5VWJ9	-0.0727927	0.10609
GNG10	P50151	0.0610547	0.107639
NCAM1	P13591	-0.0158374	0.108182
VPS35	Q96QK1	0.0175278	0.108612
PSMC2	P35998	0.0260431	0.111194
APPL1	Q9UKG1	0.0322881	0.111503
PIP4K2A	P48426	0.0570496	0.111638
HINT3	Q9NQE9	0.0354612	0.11312
RAB4B	P61018	0.0272914	0.11316
RPL29	P47914	-0.0452195	0.114504
HNRNPL	P14866	0.0246947	0.114726
TMED10	P49755	0.0340502	0.115457
GRIPAP1	Q4V328	-0.0400646	0.115577
AP1M1	Q9BXS5	-0.0269361	0.115737
PGAM5	Q96HS1	-0.0453919	0.118242
COPB1	P53618	0.0443481	0.119063
ARHGAP1	Q07960	0.0222811	0.119651
A2M	P01023	0.0629857	0.120115
SNRPD1	P62314	0.0327634	0.122432
KPNA3	O00505	0.0427226	0.123334
RPS3	P23396	0.0190311	0.123728
ACSL3	O95573	-0.0349766	0.123735
CAB39	Q9Y376	0.0197915	0.124779
GSTT1	P30711	0.103493	0.12515
C11orf68	Q9H3H3	-0.0501337	0.125489
PPIB	P23284	0.0279318	0.12559
TST	Q16762	0.0458851	0.126198
SBF1	O95248	-0.0255095	0.12703
EXOC4	Q96A65	-0.0515068	0.128351
RPS11	P62280	0.0268709	0.129991
HNRNPA3	P51991	0.0190291	0.130126
ENDOD1	O94919	0.0902279	0.131097
C2CD2L	O14523	-0.0461852	0.1311
GPR37L1	O60883	-0.03639	0.131678
KCTD16	Q68DU8	0.0477766	0.133816
EMD	P50402	-0.0375991	0.134385
CKB	P12277	0.0141717	0.135101
RAB5B	P61020	0.0270401	0.135334
SPARCL1	Q14515	-0.0443612	0.135716
CCT4	P50991	-0.0147465	0.136323
ETFDH	Q16134	-0.0398659	0.136331
PFKM	P08237	-0.0161079	0.136958
WDFY1	Q8IWB7	-0.0423341	0.137647
EIF3E	P60228	0.0494548	0.14033
GPD2	P43304	-0.0212351	0.140348
TECR	Q9NZ01	-0.0304339	0.141088
PDXP	Q96GD0	-0.0206437	0.141538
GPRIN1	Q7Z2K8	-0.0488737	0.142422
RAB2B	Q8WUD1	-0.0442085	0.148036
RPS19	P39019	0.0284565	0.148414
PPA1	Q15181	0.0192597	0.148524
TIMM13	Q9Y5L4	-0.0508081	0.148882
GRIN2B	Q13224	-0.0479888	0.149211
HPCAL4	Q9UM19	-0.0314883	0.149547
EIF3I	Q13347	0.032921	0.150002
PRPS1	P60891	0.0208658	0.151538
ACOT9	Q9Y305	0.0296203	0.153776
CARHSP1	Q9Y2V2	0.0438509	0.154446
NPTX1	Q15818	0.0557516	0.157087
ST13	P50502	-0.0188033	0.157175
ETFB	P38117	-0.0193774	0.157296
RAB11B	Q15907	0.0132602	0.159425
ARPC5L	Q9BPX5	-0.0230842	0.159807
DNAJA2	O60884	0.0170284	0.160104
UBQLN2	Q9UHD9	-0.0322619	0.160943
CRMP1	Q14194	-0.047958	0.161166
NIT2	Q9NQR4	-0.0369197	0.164762
KRT10	P13645	0.0974592	0.16541
RAB8A	P61006	-0.0297327	0.165975
HAPLN4	Q86UW8	-0.0520346	0.166863
NPLOC4	Q8TAT6	0.0415693	0.168519
CNTN2	Q02246	0.0430579	0.169139
PTMS	P20962	0.0526244	0.170252
KIF3A	Q9Y496	-0.0625475	0.17185
SKP1	P63208	0.0174647	0.173125
CSNK2B	P67870	-0.0200888	0.173774
TGM2	P21980	-0.0670707	0.17388
PSMD7	P51665	-0.0241034	0.17396
NAPB	Q9H115	-0.01605	0.174584
TXN2	Q99757	-0.0545971	0.175865
HBD	P02042	0.0753937	0.17717
HINT2	Q9BX68	-0.0328111	0.177845
DSTN	P60981	-0.0169521	0.180216
RBP1	P09455	0.0349505	0.181156
TTLL12	Q14166	0.041339	0.181217
CDK5	Q00535	-0.0194405	0.18394
ARF5	P84085	-0.0224739	0.184022
NOVA2	Q9UNW9	-0.0516011	0.184655
MYO1D	O94832	0.117189	0.184866
PSMA2	P25787	0.0352982	0.185896
SARS1	P49591	0.015162	0.186641
HOPX	Q9BPY8	-0.0416425	0.188398
ASPA	P45381	0.0876695	0.190223
SRPK2	P78362	-0.0518083	0.191383
GRK2	P25098	-0.0402654	0.191857
DPYSL2	Q16555	0.0144152	0.192074
GLUL	P15104	-0.0367636	0.193436
SRP9	P49458	0.0355432	0.195764
HSPA5	P11021	0.0157937	0.19609
FGB	P02675	0.121638	0.197216
HNRNPA0	Q13151	0.0303391	0.199733
HINT1	P49773	0.0183088	0.201834
PFAS	O15067	0.0479574	0.206312
GDI1	P31150	0.0119751	0.207405
YARS1	P54577	-0.0251085	0.207785
GRPEL1	Q9HAV7	-0.0307819	0.207856
GSTO1	P78417	0.0297394	0.208094
ARL8A	Q96BM9	0.0357167	0.210277
NCK2	O43639	-0.0406305	0.212146
MICAL3	Q7RTP6	-0.0475091	0.212196
COA3	Q9Y2R0	-0.0378096	0.21489
KIF3B	O15066	-0.0471978	0.21684
DYNLL2	Q96FJ2	-0.028448	0.218777
NEDD8	Q15843	-0.0640513	0.221685
SACM1L	Q9NTJ5	0.019404	0.222045
ACTG1	P63261	0.0193414	0.223339
MAP1LC3A	Q9H492	-0.0266477	0.224699
OCIAD1	Q9NX40	-0.0364396	0.225995
RHOG	P84095	0.0565235	0.229313
PFDN5	Q99471	-0.0302801	0.230991
PSMD13	Q9UNM6	0.0185172	0.231947
RPL10A	P62906	-0.0183071	0.232881
FYN	P06241	-0.0245605	0.235575
GNG7	O60262	-0.0287134	0.235884
EIF4B	P23588	-0.0300467	0.238466
HDHD3	Q9BSH5	-0.052341	0.239011
EXOC2	Q96KP1	-0.0299638	0.239834
NUCB1	Q02818	-0.0270714	0.239908
PLP1	P60201	-0.0582349	0.240364
TMSB10	P63313	0.0378495	0.240738
NMT1	P30419	-0.0301362	0.241143
PPME1	Q9Y570	-0.0169887	0.241312
HBA1,HBA2	P69905	0.0453756	0.242587
HIBCH	Q6NVY1	0.0258094	0.242754
COX7A1	P24310	-0.0469577	0.251217
GNAO1	P09471	-0.0197159	0.252628
PAFAH1B1	P43034	-0.0125744	0.252833
SCAMP1	O15126	-0.0317662	0.253771
MLF2	Q15773	0.0251206	0.254258
MBLAC2	Q68D91	-0.0350095	0.254835
GMFB	P60983	0.0161137	0.255695
LIN7A	O14910	-0.0255685	0.25815
LASP1	Q14847	-0.0212344	0.259066
WASF3	Q9UPY6	-0.0358731	0.259466
NEBL	O76041-2	0.0288981	0.260456
RBBP9	O75884	0.0384023	0.264643
CPT2	P23786	0.0443392	0.267615
IGHG2	P01859	0.0888359	0.267961
PGAM1	P18669	0.0106533	0.268966
HNRNPUL2	Q1KMD3	0.0220478	0.269079
TPM3	P06753-4	0.0123521	0.269706
SNX6	Q9UNH7	0.0311524	0.269706
ATP6V1E1	P36543	-0.0144226	0.270354
EIF2S3	P41091	0.0208673	0.271026
GPD1L	Q8N335	-0.0149428	0.272699
SCG3	Q8WXD2	0.0423166	0.273627
PPP2R2A	P63151	-0.0125388	0.274462
RPS6	P62753	-0.0243135	0.275587
NDUFAF4	Q9P032	-0.038797	0.276845
RAB3D	O95716	-0.0407874	0.27698
SLC32A1	Q9H598	0.0307979	0.279634
IPO7	O95373	-0.0242962	0.280168
USO1	O60763	0.0149822	0.280421
EXOC5	O00471	-0.0358422	0.28104
DDB1	Q16531	-0.0106527	0.281968
SERPINB6	P35237	-0.0754412	0.282312
EEF1A2	Q05639	0.0159846	0.285387
PPM1A	P35813	-0.0173635	0.286004
ALDH2	P05091	-0.0152418	0.286321
KPNA4	O00629	0.0520962	0.286529
EHD2	Q9NZN4	0.0600702	0.288462
TUBB6	Q9BUF5	-0.124485	0.289012
PCSK1N	Q9UHG2	0.0383964	0.29004
ADSS2	P30520	0.0319268	0.290063
CHP1	Q99653	-0.0318872	0.290081
GNB4	Q9HAV0	0.0223934	0.290629
OLA1	Q9NTK5	0.0134353	0.291022
RRAGA	Q7L523	0.0520263	0.293706
ERMN	Q8TAM6	0.0773024	0.300562
FXYD1	O00168	0.0414503	0.300612
ABAT	P80404	0.0157878	0.3021
PRCP	P42785	0.0493269	0.302473
ERP29	P30040	-0.0209882	0.302775
ARPC2	O15144	-0.0124495	0.303117
ARPC3	O15145	0.0194955	0.305433
SNRNP200	O75643	0.0387132	0.308749
RPN1	P04843	0.0156669	0.311662
ETFA	P13804	-0.013649	0.312753
GLRX3	O76003	0.0390238	0.313149
HBB	P68871	0.0382743	0.314095
CAMK2D	E9PBG7	-0.0186323	0.314705
GGT7	Q9UJ14	-0.0427162	0.31548
ECH1	Q13011	0.0305636	0.315778
RAB12	Q6IQ22	-0.033863	0.316462
GAD1	Q99259	-0.0394616	0.321431
RAB10	P61026	-0.0145206	0.323406
OMG	P23515	0.0329496	0.324019
UBE2M	P61081	-0.0304165	0.32498
PIN1	Q13526	-0.0144058	0.325034
CHMP6	Q96FZ7	-0.0282715	0.325599
COPG1	Q9Y678	0.0389915	0.326451
PLCG1	P19174	0.0317217	0.327537
CALM1,CALM2,CALM3	P62158	0.0129617	0.331825
ELAVL1	Q15717	0.0314648	0.332914
RAB4A	P20338	0.017687	0.334333
UBE2V2	Q15819	-0.0243362	0.334621
SUB1	P53999	-0.0223194	0.33582
CCK	P06307	0.0331828	0.33843
STAT1	P42224	0.0353489	0.338493
RAPGEF2	Q9Y4G8	-0.0290907	0.339609
LGI1	O95970	-0.015926	0.339836
IGHA1	P01876	0.0887155	0.347417
ALDH1A1	P00352	-0.0276038	0.347511
GNG2	P59768	-0.0237069	0.349669
HACD3	Q9P035	0.0176697	0.350384
ME2	P23368	0.0220718	0.352048
RAB21	Q9UL25	0.0210145	0.355308
F13A1	P00488	0.0907985	0.355753
SYN3	O14994	-0.0238269	0.356292
OSBP	P22059	-0.024931	0.357207
ME1	P48163	0.016028	0.357679
FKBP1A	P62942	-0.018761	0.358408
GDAP1L1	Q96MZ0	-0.0166404	0.358612
TRIM3	O75382	0.0332212	0.35943
FSCN1	Q16658	-0.0144033	0.359633
OXSR1	O95747	0.0189	0.36112
PPA2	Q9H2U2	-0.0208076	0.362352
EEF1G	P26641	0.0113011	0.365653
CKMT1A,CKMT1B	P12532	-0.0165728	0.366736
RAB11FIP5	Q9BXF6	0.0295432	0.373185
PLS3	P13797	-0.0202136	0.375621
HSPA8	P11142	-0.00807488	0.375959
SSBP1	Q04837	-0.028662	0.376053
MTPN	P58546	0.0189299	0.37787
PPP2CB	P62714	-0.0168856	0.377881
PPID	Q08752	0.0511604	0.379037
CAV1	Q03135	0.0468276	0.379324
LGI3	Q8N145	0.047879	0.380877
RPLP0	P05388	-0.0124077	0.381842
SNX5	Q9Y5X3	0.0241166	0.383591
HTT	P42858	-0.0327695	0.384435
RDH11	Q8TC12	-0.0175967	0.384478
PHYHIP	Q92561	-0.0145816	0.385757
GNB2	P62879	-0.0121708	0.386044
CCT6A	P40227	0.00801165	0.388473
ERP44	Q9BS26	0.0192038	0.389941
ANXA6	P08133	0.0111854	0.389956
NUDCD3	Q8IVD9	-0.0370274	0.390317
PMP2	P02689	0.0774775	0.390337
PCYOX1	Q9UHG3	0.0139128	0.391849
PFDN4	Q9NQP4	-0.0210628	0.393006
EIF3B	P55884	-0.0236443	0.393698
RAB22A	Q9UL26	0.0262283	0.395722
TFAM	Q00059	-0.0195621	0.401159
ACAA1	P09110	0.0241539	0.402946
TPM4	P67936	0.0102926	0.405186
TMEM109	Q9BVC6	-0.0251476	0.407179
PRPSAP1	Q14558	0.0234145	0.408027
TMEM35A	Q53FP2	0.0254093	0.408492
HSPE1	P61604	-0.012651	0.412886
MAT2B	Q9NZL9	0.013318	0.414383
XPOT	O43592	0.0283794	0.415417
DPYSL5	Q9BPU6	-0.0143566	0.41669
PSMD2	Q13200	0.00862192	0.419259
COPS2	P61201	-0.0134886	0.422833
PAFAH1B2	P68402	0.0141185	0.424242
DPY30	Q9C005	0.0394736	0.42558
DCXR	Q7Z4W1	0.0166099	0.425874
PLD3	Q8IV08	0.0299861	0.427423
TAOK1	Q7L7X3	-0.0253481	0.429158
CST3	P01034	-0.0257104	0.437327
MCTS1	Q9ULC4	-0.0231955	0.443408
GSTM1	P09488	0.10384	0.443489
FIS1	Q9Y3D6	-0.0157805	0.446838
TSNAX	Q99598	0.0272248	0.447774
RPL15	P61313	-0.0159905	0.44927
PIP4K2C	Q8TBX8	-0.0137618	0.452363
ARHGAP35	Q9NRY4	-0.024128	0.455935
CNP	P09543	0.0412654	0.457479
ACO1	P21399	0.0170526	0.458996
VPS26B	Q4G0F5	0.0164912	0.460449
EEF1B2	P24534	-0.0137885	0.461453
CASK	O14936-4	0.0126782	0.462041
POR	P16435	0.0255848	0.463092
PDCD5	O14737	0.0130943	0.464174
TPM1	Q6ZN40	0.0205245	0.46547
DCTN4	Q9UJW0	-0.0147064	0.472551
ZMPSTE24	O75844	0.0309739	0.472951
TCP1	P17987	-0.00661503	0.473657
CNTNAP2	Q9UHC6	-0.00877841	0.475096
CKAP4	Q07065	-0.03102	0.476177
EIF1	P41567	-0.0241972	0.481373
HPX	P02790	0.0481331	0.483517
SLC4A1	P02730	0.0458851	0.487761
BCAN	Q96GW7	-0.0121896	0.494697
TUBB8	Q3ZCM7	0.041676	0.495012
ARMT1	Q9H993	0.0217707	0.495828
ATP6V1G1	O75348	0.0250951	0.501045
CNTNAP1	P78357	0.0132512	0.502893
THNSL1	Q8IYQ7	-0.023107	0.504613
SSB	P05455	0.0165351	0.505266
DYNLRB1	Q9NP97	-0.0142442	0.507246
ACAT1	P24752	-0.00909716	0.508038
REEP5	Q00765	-0.0126135	0.508728
FUBP1	Q96AE4	-0.0183184	0.510285
MAST3	O60307	-0.0280427	0.510694
PPP3CA	Q08209	-0.0088312	0.511089
RBMX	P38159	0.013964	0.511249
WDR37	Q9Y2I8	0.0114519	0.512962
EIF3F	O00303	0.029339	0.514536
SERPINA1	P01009	0.0381928	0.515576
RPL7A	P62424	-0.0114636	0.515691
GABARAPL2	P60520	-0.0127001	0.519423
CLVS2	Q5SYC1	-0.020295	0.521286
LZTFL1	Q9NQ48	-0.0157684	0.525305
HAPLN1	P10915	0.0142664	0.530373
RPS17	P0CW22	-0.0146518	0.534247
SYN1	P17600	-0.015439	0.534339
INPP1	P49441	-0.0334833	0.536877
RPL13	P26373	-0.0120521	0.540378
RPL4	P36578	-0.0104585	0.541189
RIDA	P52758	-0.0121848	0.541999
ILVBL	A1L0T0	0.0177124	0.542728
NT5DC1	Q5TFE4	0.0214709	0.544815
STX12	Q86Y82	-0.00995752	0.54586
RACK1	P63244	-0.00839276	0.548157
RPL23A	P62750	0.0135662	0.554718
UCHL1	P09936	0.00747426	0.555658
STMN1	P16949	-0.0120157	0.560034
HSP90AB2P	Q58FF8	0.0198179	0.560307
RPS2	P15880	-0.0116729	0.56374
IGBP1	P78318	-0.0167529	0.567721
SCFD1	Q8WVM8	0.0226316	0.567834
KCNA2	P16389	0.0149952	0.568369
RPL3	P39023	-0.00853302	0.568995
PFKL	P17858	-0.00715948	0.56979
FKBP2	P26885	0.0122581	0.573078
SLC2A1	P11166	-0.0134283	0.573666
CAMK1	Q14012	-0.0174855	0.573893
RPS25	P62851	-0.0372464	0.57453
VAPA	Q9P0L0	-0.00564211	0.576605
ACBD7	Q8N6N7	-0.0193305	0.577214
HSPA4	P34932	0.00506314	0.580184
GNG5	P63218	0.019628	0.582099
ATP5IF1	Q9UII2	-0.0309505	0.586217
SRM	P19623	0.0122655	0.588169
ARFGEF3	Q5TH69	-0.0218513	0.591337
TUBB4A	P04350	-0.00805388	0.593453
NDUFAF2	Q8N183	-0.0165092	0.595207
SCCPDH	Q8NBX0	-0.0124765	0.596813
FKBP3	Q00688	0.00925023	0.600549
XPO7	Q9UIA9	-0.0134399	0.600658
DPP7	Q9UHL4	0.0377679	0.603822
CSNK2A2	P19784	-0.0124693	0.604285
YWHAG	P61981	-0.00620594	0.607224
BGN	P21810	0.0886685	0.607839
HSP90B1	P14625	-0.00598126	0.608917
CCT2	P78371	-0.00428625	0.61351
BCL2L13	Q9BXK5	0.0134368	0.616989
HIBADH	P31937	-0.0118724	0.617026
AGT	P01019	-0.0280271	0.622263
RABL6	Q3YEC7	-0.0177477	0.62397
CARTPT	Q16568	0.0331557	0.624534
CCT5	P48643	0.00399087	0.625168
SPTBN4	Q9H254	0.0114366	0.625676
CAPZA2	P47755	-0.00567487	0.627669
PMVK	Q15126	0.0182399	0.628084
RAB5C	P51148	-0.00655587	0.633279
RAB23	Q9ULC3	0.00943461	0.635984
ATP1B3	P54709	0.0177782	0.636108
CA1	P00915	-0.0276223	0.637267
GANAB	Q14697	0.00448072	0.639394
COPS5	Q92905	-0.00979906	0.640668
VPS4A	Q9UN37	-0.0100395	0.641073
TBCD	Q9BTW9	0.014351	0.642026
CMAS	Q8NFW8	0.012367	0.64624
RAB39B	Q96DA2	0.0132063	0.652772
APEH	P13798	-0.00781792	0.653679
RAB1A	P62820	0.00628106	0.654914
HADH	Q16836	0.00698494	0.655211
AK4	P27144	0.0077792	0.661343
RPS18	P62269	0.0104368	0.668713
PEF1	Q9UBV8	-0.0142112	0.673518
CAND1	Q86VP6	0.00344889	0.674603
COPS3	Q9UNS2	0.00642367	0.675012
HSBP1	O75506	-0.0130316	0.676014
ECPAS	Q5VYK3	0.019863	0.676428
ACTR1A	P61163	-0.0054699	0.682279
RPL12	P30050	-0.00602783	0.684088
SLC24A2	Q9UI40	0.0126986	0.689698
SLC30A9	Q6PML9	-0.016615	0.694389
CAMK2A	Q9UQM7	-0.00997835	0.694832
NRGN	Q92686	0.0154023	0.697576
TPRG1L	Q5T0D9	0.0128489	0.69865
HIP1R	O75146	-0.0136792	0.699372
STRAP	Q9Y3F4	-0.00439196	0.700676
ETHE1	O95571	0.0124024	0.701259
CNPY2	Q9Y2B0	0.0103338	0.701964
RAB3C	Q96E17	-0.0130327	0.703171
DDX6	P26196	0.00800432	0.705288
TPM2	P07951-2	0.0261967	0.705464
ARPC4	P59998	0.00584195	0.715969
NCEH1	Q6PIU2	-0.00779681	0.720083
RPS4X	P62701	-0.00466439	0.721237
SORT1	Q99523	0.00971552	0.723504
AMPH	P49418	-0.00518258	0.727903
PGP	A6NDG6	-0.00759993	0.728464
ACTR2	P61160	-0.00931574	0.730026
TMOD1	P28289	-0.0116856	0.730425
GOT1	P17174	-0.00367246	0.731718
MAOA	P21397	0.00521034	0.733876
SPRYD4	Q8WW59	0.00988905	0.734807
SLC25A1	P53007	-0.0112206	0.735436
RPS8	P62241	0.00621038	0.737401
PSMD12	O00232	0.00614244	0.737689
HSPA6	P17066	-0.0127948	0.7389
CAPZA1	P52907	-0.00432215	0.739512
TAGLN	Q01995	-0.0311306	0.744437
ALB	P02768	-0.0135338	0.747744
IVD	P26440	-0.0100373	0.748728
RPL5	P46777	-0.00659518	0.74918
ARFGEF2	Q9Y6D5	-0.0106422	0.749374
PDIA3	H7BZJ3	-0.00690311	0.752615
PCBP1	Q15365	0.00363836	0.752891
TACO1	Q9BSH4	-0.00975246	0.753843
GNAI3	P08754	-0.0108556	0.755067
MMUT	P22033	-0.0105792	0.756333
STOM	P27105	0.0108809	0.756499
DTD1	Q8TEA8	0.00684562	0.756566
CAMKK1	Q8N5S9	-0.00958075	0.756934
TUBB2B	Q9BVA1	0.00832227	0.757198
PRUNE2	Q8WUY3	-0.00955404	0.75793
APMAP	Q9HDC9	-0.00591074	0.758045
EIF2S2	P20042	0.00820787	0.759446
AASDHPPT	Q9NRN7	0.00819765	0.76687
PFN2	P35080	0.00651751	0.766963
PLCXD3	Q63HM9	0.0102993	0.768953
NCDN	Q9UBB6-2	0.00607797	0.769211
MBP	P02686	0.0156097	0.771355
VPS18	Q9P253	0.0148582	0.774105
ACTB	P60709	-0.00643223	0.788423
HOOK3	Q86VS8	-0.0104356	0.789487
APOA1	P02647	-0.0157371	0.797627
KBTBD11	O94819	0.00285232	0.802084
ANK2	Q01484	-0.00285818	0.802931
ALDH1B1	P30837	-0.0146006	0.805013
PRKCB	P05771-2	-0.00301339	0.805829
SVIP	Q8NHG7	-0.0067028	0.815299
DUT	P33316	-0.00834471	0.815789
FAHD2A	Q96GK7	-0.00496046	0.822826
VPS16	Q9H269	0.00791988	0.823091
L1CAM	P32004	-0.00666339	0.825938
DYNC1H1	Q14204	-0.00221815	0.830676
SOD1	P00441	0.00481571	0.833361
S100A13	Q99584	0.00586488	0.833447
RAB1B	Q9H0U4	-0.00501795	0.833764
CDC37	Q16543	0.00262887	0.84033
SERPINA3	P01011	0.0171225	0.840533
PFDN6	O15212	-0.00335815	0.841677
RPL27	P61353	0.00448033	0.844696
RPS26	P62854	0.00507368	0.848438
ARF4	P18085	-0.00343896	0.848576
MVP	Q14764	0.0167836	0.850405
PRKAR2B	P31323	-0.00317468	0.857184
SPTBN1	Q01082	0.00102805	0.858282
DNAJB1	P25685	-0.00394794	0.859611
GCSH	P23434	-0.00485792	0.866983
NUDT21	O43809	0.00556379	0.867104
CUL2	Q13617	-0.00317881	0.871178
INPP5A	Q14642	-0.0054934	0.874181
GOT2	P00505	0.00553277	0.874582
CAMK2G	Q13555-5	-0.00430504	0.876074
NLGN2	Q8NFZ4	-0.00417332	0.876225
TMSB4X	P62328	-0.0048555	0.878537
ENPP6	Q6UWR7	0.00976415	0.879409
TTC1	Q99614	0.00486764	0.882324
PDIA4	P13667	-0.00365711	0.88342
GSTM5	P46439	-0.0134502	0.885404
HSPG2	P98160	-0.00861678	0.887199
RMDN3	Q96TC7	-0.00423719	0.887723
GGCT	O75223	-0.00284363	0.890887
STK38L	Q9Y2H1	0.00328277	0.892012
ARL6IP5	O75915	0.00334984	0.892882
EFHD2	Q96C19	0.00359485	0.893055
PIP4K2B	P78356	-0.00162737	0.896551
HSP90AB4P	Q58FF6	0.00429524	0.897165
CHGB	P05060	-0.00533716	0.899721
CDS2	O95674	0.00282952	0.902039
SH3GL2	Q99962	-0.00206062	0.902817
ACTA2	P62736	-0.0113108	0.903099
NUDT2	P50583	-0.00393036	0.906836
RAB7A	P51149	0.00104915	0.909927
VBP1	P61758	0.0031375	0.911783
EPB41L3	Q9Y2J2	0.00316371	0.91284
PRAF2	O60831	0.0028128	0.913177
RPS28	P62857	0.00279489	0.913438
SGTA	O43765	0.00214183	0.915581
UBE2O	Q9C0C9	-0.0017402	0.916029
RPS12	P25398	0.00137115	0.916869
SEPTIN8	Q92599	0.00150466	0.922605
LRRC59	Q96AG4	0.00297789	0.92448
GUK1	Q16774	-0.00150442	0.930342
PTGES2	Q9H7Z7	-0.00229356	0.934494
DYNLL1	P63167	0.00245482	0.939767
GSS	P48637	-0.00236744	0.943935
RPLP2	P05387	0.000976024	0.945178
VPS29	Q9UBQ0	0.00105227	0.945492
TMED9	Q9BVK6	0.0019092	0.946459
RPS14	P62263	0.0012753	0.948765
CTNNB1	P35222	-0.000649975	0.949331
YKT6	O15498	0.000898218	0.949939
ISOC2	Q96AB3	-0.00210918	0.954873
RAP2B	P61225	-0.00140173	0.955299
CLDN11	O75508	-0.00304425	0.956402
VARS1	P26640	0.000737472	0.96316
CORO1C	Q9ULV4	-0.000562715	0.969048
CCT3	P49368	-0.000333492	0.969415
HSPA9	P38646	-0.000447509	0.96979
PPIF	P30405	0.00118676	0.970566
MTDH	Q86UE4	-0.00100395	0.973294
CHMP4B	Q9H444	-0.000523707	0.974141
MRAS	O14807	-0.000706469	0.97655
FUNDC1	Q8IVP5	0.00171722	0.979172
FLOT1	O75955	-0.000464881	0.984268
PPP1R21	Q6ZMI0	0.000414305	0.988709
SLC1A4	P43007	0.000362745	0.989181
LRRC8A	Q8IWT6	0.000379318	0.990112
LRRC47	Q8N1G4	-0.000188243	0.991189
RPLP1	P05386	-0.000113024	0.996875

## Sheet: Supplementary Tables 4
Differentially expressed proteins identified in CSF based on the TMT dataset.
gene name	UniProt ID	logFC	P.Value
CHI3L1	P36222	0.321791	8.47e-28
PGK1	P00558	0.286834	1.44e-25
NPTX2	P47972	-0.304926	7.08e-24
BASP1	P80723	0.32379	1.26e-22
PPIA	P62937	0.234613	1.28e-21
GAPDH	P04406	0.322343	2.9e-21
LDHB	P07195	0.197257	8.44e-21
PEBP1	P30086	0.190372	1.63e-20
SPP1	P10451	0.215527	2.36e-18
NPY	P01303	-0.276881	2.97e-14
GOT1	P17174	0.168778	6.12e-14
ENO2	P09104	0.154356	9.72e-12
SPON1	Q9HCB6	0.138434	4.24e-11
NPTXR	O95502	-0.215282	4.77e-11
VGF	O15240	-0.238014	3.9e-10
CAMK2B	Q13554	0.150826	6.08e-09
SOD1	P00441	0.126809	8e-09
ALDOC	P09972	0.107703	2.56e-07
SCG2	P13521	-0.127119	9.82e-07
SERPINF2	P08697	-0.133844	1.5e-06
TXN	P10599	0.127566	2.21e-06
ACTB	P60709	0.10713	2.23e-06
SERPINA6	P08185	-0.14357	8.61e-06
PCSK1	P29120	-0.172384	8.82e-06
CHGB	P05060	-0.0981543	1.21e-05
PLXDC2	Q6UX71	0.0926264	2.62e-05
TF	P02787	-0.0693084	2.87e-05
C7	P10643	0.100512	3.26e-05
VSTM2B	A6NLU5	-0.115099	4.33e-05
VTN	P04004	-0.129365	7.1e-05
C8A	P07357	-0.141759	7.59e-05
PENK	P01210	-0.0919737	0.000109524
CAMK2A	Q9UQM7	0.131527	0.000132633
DCN	P07585	-0.0991032	0.000202107
SCRG1	O75711	0.0857469	0.000240163
FGB	P02675	0.162867	0.000308135
APOA1	P02647	-0.131147	0.000386405
NPTX1	Q15818	-0.0904728	0.000393764
FRZB	Q92765	0.0861661	0.000403072
ORM2	P19652	-0.127731	0.000451583
FGG	P02679	0.163393	0.000452797
AFM	P43652	-0.120056	0.00053817
KNG1	P01042	-0.10616	0.000885466
RNASE4	P34096	0.0633772	0.000980589
IGFBP2	P18065	0.0633543	0.00111742
APOM	O95445	-0.143656	0.00120632
PON1	P27169	-0.14389	0.00124662
HRG	P04196	-0.113478	0.00130473
APOA4	P06727	-0.111155	0.00192585
ECM1	Q16610	-0.0600945	0.0019347
SERPINF1	P36955	-0.0530355	0.00211536
CD14	P08571	0.064494	0.00219701
LUM	P51884	-0.0701539	0.00232333
MAN1A1	P33908	-0.0595724	0.00245238
SERPINA3	P01011	0.0715663	0.00281265
F12	P00748	-0.120851	0.00284471
KIT	P10721	-0.0802486	0.00292332
SERPIND1	P05546	-0.066373	0.00311576
CST7	O76096	-0.0834917	0.00321317
PLG	P00747	-0.0916562	0.0032275
LAMP1	P11279	0.0653388	0.00337755
C2	P06681	-0.0733926	0.00344989
TGOLN2	O43493	0.0637341	0.00440102
SERPINC1	P01008	-0.0797342	0.00494043
FGA	P02671	0.119759	0.00501845
C8B	P07358	-0.0976606	0.00532118
PTGDS	P41222	0.0443244	0.00626195
TALDO1	P37837	0.0750453	0.00716396
RTN4RL2	Q86UN3	-0.0819326	0.00721773
MCAM	P43121	-0.0543747	0.00819296
CPB2	Q96IY4	-0.0758025	0.00835001
PTPRN	Q16849	-0.0767696	0.0119682
IGFBP7	Q16270	-0.0619705	0.0137476
CTSD	P07339	-0.0612665	0.0137648
MEGF10	Q96KG7	0.0587064	0.0144857
EFEMP1	Q12805	0.0443557	0.0147205
CCN3	P48745	0.0453932	0.0150785
B4GAT1	O43505	-0.052966	0.0176581
CTSZ	Q9UBR2	-0.0554349	0.0185657
F2	P00734	-0.0661546	0.0218783
HSPG2	P98160	0.0440198	0.0231343
NUCB1	Q02818	-0.0351583	0.0294873
HABP2	Q14520	-0.0736222	0.0330431
PTPRF	P10586	-0.0548808	0.0342182
CPQ	Q9Y646	-0.0515748	0.0346831
PTPRZ1	P23471	0.0416021	0.0352186
ITIH1	P19827	-0.0788229	0.0374445
IGLV3-19	P01714	-0.0918951	0.0412696
HTRA1	Q92743	0.0442326	0.0468108
CPN2	P22792	-0.0792669	0.0468976
A1BG	P04217	-0.0575205	0.0503881
TIMP1	P01033	0.038457	0.0524976
SERPINI1	Q99574	-0.0488488	0.0570726
GSN	P06396	0.033211	0.0596877
COLEC12	Q5KU26	0.0354156	0.060573
SERPINA4	P29622	-0.0582176	0.0624511
MMP2	P08253	-0.0324732	0.0628301
C6	P13671	-0.0627831	0.0674512
PRCP	P42785	-0.0504613	0.0685485
LCAT	P04180	-0.0443753	0.06926
IGFBP5	P24593	0.0427436	0.0700404
SCG3	Q8WXD2	-0.0516068	0.0729024
APCS	P02743	-0.0966079	0.0739742
GPR158	Q5T848	-0.0545038	0.0741121
C1QC	P02747	0.0354291	0.0752031
KRT10	P13645	-0.106729	0.0759147
IGFBP6	P24592	-0.0377086	0.0772113
LRP1	Q07954	0.0395997	0.0780515
SERPINA7	P05543	-0.0572525	0.0785708
ITIH2	P19823	-0.0635721	0.078991
SEMA7A	O75326	-0.0492233	0.0832385
GGH	Q92820	-0.0366365	0.085855
TPP1	O14773	-0.0450783	0.0860887
CTSH	P09668	-0.057528	0.0948508
ENDOD1	O94919	0.0362807	0.0961398
LRG1	P02750	-0.0545291	0.0965173
CA1	P00915	-0.163352	0.0974731
CHGA	P10645	-0.0626273	0.0975496
FCGBP	Q9Y6R7	-0.0616662	0.0997606
KRT1	P04264	-0.0984798	0.103773
SLITRK1	Q96PX8	-0.054441	0.108027
NXPH4	O95158	0.052317	0.113366
CANT1	Q8WVQ1	-0.0361853	0.116226
TNR	Q92752	0.0423456	0.120275
PLTP	P55058	-0.0295483	0.121968
HEXA	P06865	-0.0342965	0.125461
HBD	P02042	-0.171578	0.12554
SERPINA5	P05154	-0.041442	0.12679
KRT2	P35908	-0.100112	0.131192
GM2A	P17900	0.035907	0.133965
QSOX1	O00391	-0.031695	0.135951
MT3	P25713	0.0455478	0.137898
APOH	P02749	-0.0484857	0.139875
CALR	P27797	0.0290273	0.143354
AMBP	P02760	-0.0452217	0.147771
LYVE1	Q9Y5Y7	-0.0310255	0.147954
CTSL	P07711	-0.0319349	0.148687
PCSK1N	Q9UHG2	-0.0297301	0.153013
CFHR2	P36980	-0.0593937	0.16388
COL1A1	P02452	-0.0261276	0.168447
C5	P01031	-0.0479431	0.168678
C1RL	Q9NZP8	-0.0345763	0.169467
C3	P01024	-0.0304907	0.172472
ORM1	P02763	-0.0464959	0.182349
C9	P02748	-0.0446576	0.196014
CFHR1	Q03591	-0.0563347	0.196783
LGALS3BP	Q08380	-0.0189073	0.203131
CPVL	Q9H3G5	-0.0356945	0.210603
CDH2	P19022	0.0260646	0.211056
NID1	P14543	0.0236812	0.212454
A2M	P01023	0.0268626	0.213407
EPHA4	P54764	-0.0331953	0.232136
SOD3	P08294	-0.0287703	0.232158
SORCS2	Q96PQ0	0.0306629	0.239224
SIAE	Q9HAT2	-0.0343517	0.246639
OMG	P23515	-0.0300318	0.249807
CNTN1	Q12860	-0.0209532	0.259831
SPOCK2	Q92563	0.025623	0.262296
PEBP4	Q96S96	-0.0357243	0.287644
IGHG2	P01859	-0.0515802	0.302867
FBLN1	P23142	-0.0160618	0.307698
HBA1,HBA2	P69905	-0.140089	0.321517
MEGF8	Q7Z7M0	-0.0230859	0.329078
PROS1	P07225	-0.0163481	0.332246
KRT9	P35527	-0.0606909	0.347782
C16orf89	Q6UX73	0.0221389	0.350461
FUCA2	Q9BTY2	-0.0317618	0.35402
APP	P05067	-0.025663	0.367372
SPARCL1	Q14515	-0.021414	0.387156
HBB	P68871	-0.120145	0.395676
CHL1	O00533	-0.0222952	0.396515
AGT	P01019	-0.0149438	0.408912
TIMP2	P16035	0.0168826	0.411227
GRIA4	P48058	-0.0245916	0.416809
C1S	P09871	0.0129098	0.433314
C4BPA	P04003	-0.0409116	0.436917
F10	P00742	-0.0188312	0.44578
GPR37L1	O60883	-0.0198319	0.448825
FRRS1L	Q9P0K9	-0.0242738	0.461906
IGFBP4	P22692	0.0139066	0.462066
APLP2	Q06481	0.0210115	0.462829
RARRES2	Q99969	-0.0175804	0.462911
CNTN2	Q02246	-0.0152704	0.472738
PPIB	P23284	0.0165533	0.477451
WFDC2	Q14508	-0.0233735	0.483826
SERPINA1	P01009	-0.0219683	0.49362
GLDN	Q6ZMI3	-0.0191922	0.494158
AZGP1	P25311	-0.017305	0.503172
SEZ6	Q53EL9	0.0139202	0.508039
PCOLCE	Q15113	0.010532	0.511932
CARTPT	Q16568	-0.0200498	0.515623
OMD	Q99983	0.0136409	0.52324
LSAMP	Q13449	0.0139941	0.52751
AGA	P20933	-0.0156233	0.532521
LRRC4B	Q9NT99	-0.0146758	0.537057
LYZ	P61626	0.0177457	0.541644
C4B,C4B_2	P0C0L5	0.0170471	0.547694
ART3	Q13508	0.0232891	0.554088
GOLM1	Q8NBJ4	-0.0106512	0.571117
COL18A1	P39060	0.0107774	0.583215
IGSF8	Q969P0	0.0108611	0.584098
L1CAM	P32004	0.0120907	0.592794
TGFBI	Q15582	0.00890605	0.59808
CRTAC1	Q9NQ79	0.0108391	0.616164
SPOCK1	Q08629	-0.0112481	0.621725
PDGFB	P01127	-0.0144395	0.622557
HSPA5	P11021	0.0111567	0.624284
BPNT2	Q9NX62	-0.0120261	0.629118
DNER	Q8NFT8	-0.0128711	0.637338
CFH	P08603	0.00832152	0.645997
IGLV3-21	P80748	-0.0200152	0.651071
CPE	P16870	-0.0105372	0.6575
DAG1	Q14118	-0.00850433	0.678126
CNTN4	Q8IWV2	-0.0112898	0.686864
APOE	P02649	-0.00873977	0.689706
RNASE6	Q93091	0.00846284	0.694219
GPR37	O15354	-0.00929881	0.745536
TNFRSF21	O75509	-0.00824523	0.781455
NCAN	O14594	0.00693733	0.788961
CBLN1	P23435	-0.00784988	0.795001
CNDP1	Q96KN2	-0.00656608	0.800915
CTSB	P07858	-0.00541678	0.810545
FSTL1	Q12841	-0.00440512	0.811731
IL6ST	P40189	-0.00529727	0.813847
HYOU1	Q9Y4L1	0.00530619	0.823683
GPX3	P22352	-0.00344315	0.828868
PI16	Q6UXB8	0.00444515	0.836874
OGN	P20774	0.00363626	0.841001
SPOCK3	Q9BQ16	-0.00399643	0.855935
CST3	P01034	-0.00397778	0.863615
SELENOP	P49908	0.0037627	0.863801
FAM3C	Q92520	0.00426814	0.866267
PPIC	P45877	-0.0035589	0.866639
CSF1	P09603	-0.00315238	0.874245
KLK6	Q92876	0.00326055	0.876258
IGHG4	P01861	-0.0125569	0.879739
NEO1	Q92859	-0.00279889	0.893237
CADM4	Q8NFZ8	0.00195931	0.915371
SEZ6L	Q9BYH1	-0.00300961	0.916501
IGHA1	P01876	0.00539026	0.922648
SIRPA	P78324	-0.00265916	0.930854
SULF2	Q8IWU5	-0.00325679	0.932933
NECTIN1	Q15223	0.00201016	0.938765
GALNT2	Q10471	0.00133551	0.946819
MFGE8	Q08431	-0.00154371	0.950831
BCAN	Q96GW7	-0.00103901	0.96432
FAT2	Q9NYQ8	2.93e-05	0.999231

## Sheet: Supplementary Tables 5
Differentially expressed proteins identified in CSF based on the PEA dataset.
gene name	UniProt ID	logFC	P.Value
ABL1	P00519	0.570665	4.35e-44
SDC4	P31431	0.584913	5.12e-38
ITGB2	P05107	0.8417	1.1e-37
MMP10	P09238	0.757394	3.84e-37
CLEC5A	Q9NY25	1.0149	4.86e-35
DDAH1	O94760	0.625824	8.46e-34
TMSB10	P63313	1.00521	1.04e-33
OLR1	P78380	0.377453	1.42e-30
GLO1	Q04760	0.590111	1.38e-29
TREM1	Q9NP99	0.512374	1.46e-27
CCN1	O00622	0.703756	5.01e-27
MIF	P14174	0.709741	1.11e-26
THOP1	P52888	0.55716	1.48e-26
ENO2	P09104	0.359807	3.92e-25
PPP1R2	P41236	0.538306	1.72e-24
CCL3	P10147	0.474133	6.79e-24
FKBP4	Q02790	0.583838	1.35e-23
SMOC2	Q9H3U7	0.650676	2.35e-23
SOD2	P04179	0.472957	3.17e-23
SOD1	P00441	0.289151	1.16e-22
TNFRSF1B	P20333	0.586776	4.72e-22
KYAT1	Q16773	0.466184	8.79e-22
CSTB	P04080	0.620746	1.06e-21
PEBP1	P30086	0.465659	2.11e-21
STX8	Q9UNK0	0.405052	1.01e-20
TNFSF13	O75888	0.512515	2.19e-20
TIGAR	Q9NQ88	0.259827	3.23e-20
RSPO3	Q9BXY4	0.629497	1.17e-19
VSIG4	Q9Y279	0.609628	1.79e-19
PLAUR	Q03405	0.502557	7e-19
METAP2	P50579	0.30775	1.02e-18
PARK7	Q99497	0.597556	1.99e-18
TNFRSF11A	Q9Y6Q6	0.450034	2.23e-18
HGF	P14210	0.415308	3.18e-18
TNFRSF10C	O14798	0.496851	8.68e-18
CD69	Q07108	0.468545	1.32e-17
CD83	Q01151	0.403243	2.35e-17
IGF1R	P08069	0.346431	2.42e-17
HSPB1	P04792	0.805436	1.44e-16
SIGLEC9	Q9Y336	0.427734	1.44e-16
LGALS8	O00214	0.378727	1.57e-16
SIRT2	Q8IXJ6	0.422254	1.62e-16
SCAMP3	O14828	0.361301	1.9e-16
TNFRSF12A	Q9NP84	0.413017	3.55e-16
EZR	P15311	0.362729	4.91e-16
LGALS9	O00182	0.322091	9.48e-16
DKK1	O94907	0.382466	1.3e-15
LILRB1	Q8NHL6	0.382097	2.9e-15
SCARB2	Q14108	0.369515	4.43e-15
BLMH	Q13867	0.433795	5.22e-15
ACAN	P16112	0.423663	1.15e-14
DPP10	Q8N608	0.385986	1.77e-14
NUDT5	Q9UKK9	0.463922	1.78e-14
TNFRSF1A	P19438	0.406853	2.33e-14
DDC	P20711	0.400783	4.85e-14
GLRX	P35754	0.383653	7.46e-14
ANGPTL4	Q9BY76	0.508627	1.08e-13
PILRB	Q9UKJ0	0.37245	1.31e-13
SERPINB6	P35237	0.170567	1.46e-13
CPB1	P15086	0.487031	1.47e-13
GPNMB	Q14956	0.384406	1.95e-13
FAS	P25445	0.44847	2.92e-13
MILR1	Q7Z6M3	0.401228	3.76e-13
CXCL16	Q9H2A7	0.283323	4.45e-13
SPON1	Q9HCB6	0.512774	5.04e-13
ADGRG1	Q9Y653	0.528947	5.97e-13
MMP12	P39900	1.06631	7.95e-13
F11R	Q9Y624	0.399852	1.05e-12
IL18BP	O95998	0.39687	1.06e-12
PILRA	Q9UKJ1	0.398127	1.07e-12
DFFA	O00273	0.305325	2.02e-12
DPP6	P42658	0.254144	2.49e-12
MMP3	P08254	0.516585	2.61e-12
TNFSF12	O43508	0.333886	3.24e-12
CCDC80	Q76M96	0.357559	3.33e-12
SIGLEC7	Q9Y286	0.403769	4.04e-12
ICAM1	P05362	0.365509	4.51e-12
MSR1	P21757	0.360904	4.95e-12
FLT3LG	P49771	0.307372	5.04e-12
LILRB4	Q8NHJ6	0.267448	5.09e-12
PECAM1	P16284	0.346398	7.26e-12
VASN	Q6EMK4	0.357472	7.88e-12
SERPINE1	P05121	0.449861	9.84e-12
COMP	P49747	0.584296	9.88e-12
CXCL9	Q07325	0.720265	1.03e-11
LAIR1	Q6GTX8	0.435587	1.05e-11
IGFBP1	P08833	0.379711	1.21e-11
OSCAR	Q8IYS5	0.372758	1.27e-11
MAP2K6	P52564	0.166641	1.43e-11
PRDX1	Q06830	0.297403	1.66e-11
CD300C	Q08708	0.329938	2.11e-11
GDF15	Q99988	0.476251	2.31e-11
COCH	O43405	0.528502	2.64e-11
PAG1	Q9NWQ8	0.243006	3.02e-11
PODXL	O00592	0.28807	3.51e-11
CD84	Q9UIB8	0.199862	3.84e-11
HAVCR2	Q8TDQ0	0.395344	4.02e-11
TNFSF13B	Q9Y275	0.391217	4.23e-11
EDA2R	Q9HAV5	0.452948	4.47e-11
TGFBR2	P37173	0.318321	4.71e-11
CHIT1	Q13231	1.1581	6.37e-11
QDPR	P09417	0.247071	7.23e-11
NTRK2	Q16620	0.20173	7.32e-11
FCGR3B	O75015	0.300731	8.31e-11
VWF	P04275	0.347806	8.97e-11
DSC2	Q02487	0.45907	9.47e-11
IFNGR1	P15260	0.248211	1.14e-10
EFEMP1	Q12805	0.37763	1.25e-10
PLAU	P00749	0.304691	1.55e-10
IL27	Q8NEV9	0.313145	1.72e-10
MCFD2	Q8NI22	0.0912616	1.8e-10
CD163	Q86VB7	0.37896	1.87e-10
TFPI	P10646	0.361389	2.87e-10
KITLG	P21583	0.290052	3.45e-10
LILRB2	Q8N423	0.324495	3.48e-10
TNFRSF10A	O00220	0.210828	4.07e-10
BTN3A2	P78410	0.300922	4.7e-10
VCAM1	P19320	0.322853	4.91e-10
CD4	P01730	0.208289	5.06e-10
TNFRSF11B	O00300	0.342286	5.31e-10
CAPG	P40121	0.275132	6.04e-10
LIFR	P42702	0.228349	6.86e-10
TXNDC5	Q8NBS9	0.347931	7.71e-10
SCARF2	Q96GP6	0.284316	7.89e-10
CD300LF	Q8TDQ1	0.477952	8.31e-10
IGF2R	P11717	0.314582	8.39e-10
AGRP	O00253	0.357285	8.46e-10
TYRO3	Q06418	0.217048	1.35e-09
SERPINB8	P50452	0.37936	1.64e-09
NECTIN2	Q92692	0.261953	1.84e-09
NGF	P01138	0.206871	1.96e-09
PRSS8	Q16651	0.339937	2.09e-09
CD109	Q6YHK3	0.365737	2.09e-09
ERBB4	Q15303	0.226364	2.23e-09
EPHB6	O15197	0.388026	2.77e-09
GALNT2	Q10471	0.244574	3.27e-09
CX3CL1	P78423	0.271234	3.28e-09
PDGFB	P01127	0.296092	3.29e-09
NCAM1	P13591	0.295067	3.38e-09
TNFRSF14	Q92956	0.327207	4.4e-09
ADM	P35318	0.231632	4.57e-09
CD274	Q9NZQ7	0.284015	4.59e-09
ERBB3	P21860	0.233274	4.72e-09
WNT9A	O14904	0.189101	5.35e-09
CXCL13	O43927	0.406437	5.65e-09
LTBR	P36941	0.306654	5.9e-09
SPRY2	O43597	0.363139	7.54e-09
CD46	P15529	0.278095	7.6e-09
ACVRL1	P37023	0.264601	8.4e-09
AREG	P15514	0.181263	9.29e-09
CD59	P13987	0.237607	9.32e-09
RELT	Q969Z4	0.323059	9.84e-09
SOST	Q9BQB4	0.544781	1.02e-08
SELPLG	Q14242	0.234639	1.07e-08
CRTAC1	Q9NQ79	0.365413	1.36e-08
TGFBR3	Q03167	0.315397	2.08e-08
IL10RB	Q08334	0.245707	2.1e-08
MANF	P55145	0.258984	2.1e-08
CCL25	O15444	0.268296	2.17e-08
PTPRS	Q13332	0.275711	2.2e-08
TNC	P24821	0.25082	2.47e-08
P4HB	P07237	0.217985	2.63e-08
TNFRSF10B	O14763	0.269881	3.41e-08
CNTN5	O94779	0.240713	3.46e-08
CXADR	P78310	0.280169	3.71e-08
SIGLEC1	Q9BZZ2	0.281301	3.75e-08
AMIGO2	Q86SJ2	0.191612	3.84e-08
IL17RA	Q96F46	0.317684	3.84e-08
TMPRSS5	Q9H3S3	0.312292	4.03e-08
CNTNAP2	Q9UHC6	0.237037	4.08e-08
CD74	P04233	0.341871	4.09e-08
LAYN	Q6UX15	0.294321	4.19e-08
HMOX1	P09601	0.337264	4.75e-08
GFRA1	P56159	0.239345	4.77e-08
PDGFA	P04085	0.247209	6.03e-08
COLEC12	Q5KU26	0.209514	6.28e-08
KDR	P35968	0.242225	6.3e-08
PTPRF	P10586	0.34813	6.34e-08
ITGAV	P06756	0.174216	6.63e-08
ALCAM	Q13740	0.27952	7.2e-08
SPINT2	O43291	0.275249	8.18e-08
SELP	P16109	0.481314	8.42e-08
ST3GAL1	Q11201	0.246903	8.6e-08
TIMP1	P01033	0.231393	8.86e-08
TNFRSF19	Q9NS68	0.28433	1e-07
HS6ST1	O60243	0.355136	1.01e-07
CD209	Q9NNX6	0.357493	1.02e-07
OSMR	Q99650	0.175396	1.03e-07
EIF4EBP1	Q13541	0.344382	1.16e-07
THBS4	P35443	0.265654	1.22e-07
NRP2	O60462	0.208432	1.26e-07
MATN3	O15232	0.292568	1.33e-07
CNTN1	Q12860	0.198673	1.33e-07
TNR	Q92752	0.161507	1.36e-07
F2R	P25116	0.676851	1.59e-07
RSPO1	Q2MKA7	0.151103	1.7e-07
GAL	P22466	0.271185	1.82e-07
DAG1	Q14118	0.309669	2.14e-07
ADA	P00813	0.266697	2.2e-07
CD40	P25942	0.233152	2.4e-07
TFF3	Q07654	0.30231	2.4e-07
PVALB	P20472	0.117985	2.67e-07
ADAM8	P78325	0.186562	2.98e-07
BGN	P21810	0.134826	3.06e-07
GH1	P01241	0.547628	3.19e-07
CXCL17	Q6UXB2	0.242599	3.2e-07
TNFRSF9	Q07011	0.219564	3.24e-07
BCAM	P50895	0.285994	3.49e-07
SPP1	P10451	-0.101963	3.51e-07
CCL2	P13500	0.244528	3.83e-07
GALNT10	Q86SR1	0.177595	4.04e-07
ICAM2	P13598	0.273352	4.1e-07
ERBB2	P04626	0.199722	4.39e-07
SORCS2	Q96PQ0	0.0834638	5.26e-07
PLXNB3	Q9ULL4	0.240769	5.66e-07
PDGFRB	P09619	0.263959	5.77e-07
CCL23	P55773	0.244948	6e-07
SEMA3F	Q13275	0.249648	6.68e-07
PRDX5	P30044	0.157824	6.9e-07
FOLR3	P41439	0.205131	7.88e-07
IGFBPL1	Q8WX77	0.207625	8.71e-07
CA14	Q9ULX7	0.192509	9.56e-07
ITGB1	P05556	0.274719	9.6e-07
LRP11	Q86VZ4	0.254454	1.08e-06
CNDP1	Q96KN2	0.185771	1.16e-06
DCBLD2	Q96PD2	0.184001	1.26e-06
FRZB	Q92765	-0.0982138	1.31e-06
CCN4	O95388	0.251089	1.43e-06
VWC2	Q2TAL6	0.235898	1.45e-06
IGFBP3	P17936	0.285145	1.47e-06
APLP1	P51693	-0.12387	1.75e-06
CSF1	P09603	0.179138	1.75e-06
SORT1	Q99523	0.192548	1.8e-06
ADGRE2	Q9UHX3	0.235998	1.97e-06
RETN	Q9HD89	0.405878	2e-06
HBEGF	Q99075	0.0836942	2.11e-06
KYNU	Q16719	0.263827	2.27e-06
NPPC	P23582	0.0739978	2.31e-06
SCGB3A2	Q96PL1	0.215983	2.32e-06
SDC1	P18827	0.185512	2.62e-06
CDH2	P19022	0.212452	2.65e-06
LRPAP1	P30533	0.223103	2.85e-06
CASP3	P42574	0.348584	2.94e-06
NTRK3	Q16288	0.207153	3.05e-06
SPOCK1	Q08629	0.137377	3.06e-06
EGFR	P00533	0.234667	3.13e-06
ESAM	Q96AP7	0.278679	3.2e-06
FSTL3	O95633	0.331682	3.28e-06
IL17D	Q8TAD2	0.223505	3.29e-06
TLR3	O15455	0.230713	3.32e-06
LPL	P06858	0.238091	3.35e-06
HSPG2	P98160	0.194466	3.44e-06
CD48	P09326	0.238481	3.58e-06
CST6	Q15828	0.30079	3.74e-06
CLMP	Q9H6B4	0.157451	3.78e-06
MERTK	Q12866	0.187677	3.87e-06
CD93	Q9NPY3	0.263221	3.93e-06
CCL15	Q16663	0.289156	4.08e-06
CDCP1	Q9H5V8	0.225484	4.17e-06
CLEC14A	Q86T13	0.278519	4.19e-06
NOMO1	Q15155	0.271068	4.29e-06
TNFRSF6B	O95407	0.376609	4.3e-06
COL18A1	P39060	0.233751	4.75e-06
AXL	P30530	0.21734	5e-06
SPINK1	P00995	0.354361	5.17e-06
IL16	Q14005	0.191518	5.32e-06
IL1RL1	Q01638	0.40488	5.4e-06
MMP7	P09237	0.407401	5.41e-06
CD58	P19256	0.232173	5.42e-06
CD79B	P40259	0.229448	5.67e-06
BAMBI	Q13145	0.173457	5.84e-06
CPA2	P48052	0.272287	5.99e-06
LTBP2	Q14767	0.266146	6.47e-06
LRRN1	Q6UXK5	0.220469	6.53e-06
CCL14	Q16627	0.268035	7.18e-06
CANT1	Q8WVQ1	0.130498	7.48e-06
CRIM1	Q9NZV1	0.23882	7.84e-06
CXCL1	P09341	0.22624	8.4e-06
GPC1	P35052	0.246384	8.68e-06
CKAP4	Q07065	0.260533	8.97e-06
PLXNB1	O43157	0.192031	8.98e-06
PVR	P15151	0.23143	9.88e-06
NOTCH3	Q9UM47	0.267312	9.9e-06
DLL1	O00548	0.216806	1.02e-05
PGLYRP1	O75594	0.312764	1.03e-05
SPARCL1	Q14515	0.172703	1.19e-05
CGA	P01215	0.346015	1.26e-05
IL1R1	P14778	0.246159	1.28e-05
GAS6	Q14393	0.205623	1.29e-05
CLSTN2	Q9H4D0	0.178993	1.36e-05
TGFBI	Q15582	0.251182	1.39e-05
METRNL	Q641Q3	0.171868	1.4e-05
TFF2	Q03403	0.312737	1.42e-05
XG	P55808	0.335982	1.47e-05
ANGPT1	Q15389	0.196085	1.5e-05
SIGLEC10	Q96LC7	0.173519	1.55e-05
PGF	P49763	0.268784	1.58e-05
CXCL5	P42830	0.201381	1.59e-05
IL7	P13232	0.151688	1.62e-05
EPHB4	P54760	0.18201	1.64e-05
CDH6	P55285	0.221646	1.64e-05
NOTCH1	P46531	0.199482	1.72e-05
CCL17	Q92583	0.275734	1.73e-05
LRIG1	Q96JA1	0.242646	1.85e-05
CCN3	P48745	0.168112	1.88e-05
DKK4	Q9UBT3	0.20649	1.88e-05
CHL1	O00533	0.227876	1.93e-05
TGFA	P01135	0.150483	2.12e-05
TFPI2	P48307	0.228547	2.21e-05
VEGFD	O43915	0.231347	2.22e-05
MMP2	P08253	0.24212	2.25e-05
MEGF9	Q9H1U4	0.211979	2.27e-05
KLK6	Q92876	-0.0922613	2.38e-05
CSF2RA	P15509	0.353994	2.44e-05
WFDC2	Q14508	0.0896557	2.81e-05
CRH	P06850	0.258586	2.84e-05
RGMA	Q96B86	0.0887287	2.96e-05
ESM1	Q9NQ30	0.22618	3.13e-05
B4GALT1	P15291	0.25055	3.38e-05
NBL1	P41271	-0.117834	3.66e-05
YES1	P07947	0.144802	3.76e-05
SEZ6L2	Q6UXD5	0.0921742	4.02e-05
PRTG	Q2VWP7	0.148131	4.03e-05
EPHA2	P29317	0.120437	4.07e-05
S100A4	P26447	0.225889	4.48e-05
CCL28	Q9NRJ3	0.132795	4.63e-05
LYVE1	Q9Y5Y7	0.20803	4.67e-05
PEAR1	Q5VY43	0.232534	4.76e-05
CXCL6	P80162	0.26484	4.83e-05
PCOLCE	Q15113	0.200048	5e-05
ADAM23	O75077	0.112107	5.23e-05
PCDH17	O14917	0.183311	5.59e-05
DNER	Q8NFT8	0.0463618	5.87e-05
PTH1R	Q03431	0.138042	6.33e-05
PAMR1	Q6UXH9	0.274905	6.43e-05
ROBO2	Q9HCK4	0.239024	6.46e-05
CD99L2	Q8TCZ2	0.0889744	6.47e-05
CD27	P26842	0.229852	6.77e-05
S100A11	P31949	0.133302	6.78e-05
FLRT2	O43155	0.172616	6.91e-05
TYMP	P19971	0.269987	6.92e-05
DKK3	Q9UBP4	-0.0570399	7.38e-05
ITGB5	P18084	0.165071	7.66e-05
JAM2	P57087	0.1172	7.85e-05
CD160	O95971	0.242892	8.11e-05
DRAXIN	Q8NBI3	0.169415	8.36e-05
CHRDL2	Q6WN34	0.151312	8.8e-05
GRN	P28799	0.188655	9.04e-05
CA4	P22748	0.204328	9.05e-05
PRSS27	Q9BQR3	0.201428	9.85e-05
LAMA4	Q16363	0.218643	0.000104553
FCGR2A	P12318	0.290468	0.00010897
UNC5C	O95185	0.169918	0.000111787
FASLG	P48023	0.201044	0.000112167
CD38	P28907	0.236451	0.000116574
LGALS3	P17931	0.201373	0.000129068
ANGPTL1	O95841	0.166226	0.000129072
MDGA1	Q8NFP4	0.258839	0.00013045
NID1	P14543	0.167241	0.00013129
TGM2	P21980	0.302485	0.000135301
RGMB	Q6NW40	0.134559	0.000136202
IGFBP2	P18065	0.129757	0.000144222
QPCT	Q16769	0.212737	0.000148309
SCARF1	Q14162	0.234315	0.000148492
CD244	Q9BZW8	0.172168	0.000149932
ROR1	Q01973	0.20114	0.000154693
FUT3	P21217	0.178979	0.000177557
ITM2A	O43736	0.200569	0.000179336
MDK	P21741	0.196092	0.00018207
LTA	P01374	0.168511	0.000199108
PRELP	P51888	0.108432	0.0002052
CNTN4	Q8IWV2	0.241227	0.000215907
TEK	Q02763	0.15585	0.000220274
DLK1	P80370	0.190443	0.000242119
FUCA1	P04066	0.247432	0.000263617
CCL24	O00175	0.247476	0.000283848
EDAR	Q9UNE0	0.102147	0.000289274
ACP6	Q9NPH0	0.290145	0.000315314
MARCO	Q9UEW3	0.148955	0.000318906
PLXNB2	O15031	0.176328	0.000337195
LY9	Q9HBG7	0.107405	0.000344046
TIE1	P35590	0.133817	0.000345537
CFC1	P0CG37	0.159404	0.00037615
CLEC1B	Q9P126	0.226887	0.000376704
DDR1	Q08345	0.109621	0.000398081
ASAH2	Q9NR71	0.143871	0.000442337
CLEC7A	Q9BXN2	0.297699	0.000455914
C1QTNF1	Q9BXJ1	0.159923	0.000471808
PI3	P19957	0.226328	0.000476563
ANPEP	P15144	0.170113	0.000490478
ANGPT2	O15123	0.182709	0.000514751
CPE	P16870	0.0589683	0.000528068
CLEC11A	Q9Y240	0.220339	0.000530595
LAIR2	Q6ISS4	0.483351	0.00053569
EGFL7	Q9UHF1	0.170782	0.000550969
OMD	Q99983	0.190037	0.000557719
CPM	P14384	0.187898	0.000563826
IL13RA1	P78552	0.0811219	0.000563971
CTSO	P43234	0.148724	0.000604169
IL6R	P08887	0.19096	0.000634903
TNFRSF21	O75509	0.0505225	0.000660718
FGF21	Q9NSA1	0.257665	0.000663998
ST6GAL1	P15907	0.175427	0.00067096
SLITRK2	Q9H156	0.247571	0.000671799
AOC3	Q16853	0.13434	0.000721272
PTN	P21246	-0.100443	0.000728262
RARRES2	Q99969	0.109516	0.000778734
IL18R1	Q13478	0.198964	0.000799006
MESD	Q14696	0.161972	0.00086142
SELL	P14151	0.180371	0.000897749
ADAMTS15	Q8TE58	0.177067	0.000992552
ROBO1	Q9Y6N7	0.231876	0.000997757
BOC	Q9BWV1	0.121767	0.00102808
NCAN	O14594	-0.0326722	0.00103037
CD200	P41217	0.131305	0.00109834
ICOSLG	O75144	0.154592	0.00110071
CLSTN3	Q9BQT9	0.125988	0.00114781
NECTIN4	Q96NY8	0.124035	0.00115202
BMP6	P22004	0.172468	0.00117796
NUCB2	P80303	0.18049	0.00136151
CXCL8	P10145	0.146756	0.00142935
CNTN2	Q02246	-0.0365234	0.00145785
SCARA5	Q6ZMJ2	0.165618	0.00147214
CTSZ	Q9UBR2	0.135225	0.00153703
KLRD1	Q13241	0.140528	0.00156045
REG1A	P05451	0.263475	0.00161073
CLUL1	Q15846	0.16364	0.0016673
ADGRE5	P48960	0.197199	0.00167126
MOG	Q16653	-0.0658233	0.00171977
CEACAM1	P13688	0.1498	0.00194972
GFRA3	O60609	0.154636	0.00199078
FGF5	P12034	0.141079	0.00203691
CCL16	O15467	0.226028	0.00208501
LYN	P07948	0.0692521	0.00212361
VIM	P08670	0.457142	0.00240698
MET	P08581	0.141013	0.0024369
XCL1	P47992	0.210569	0.00276752
MFGE8	Q08431	0.201053	0.00279669
NRCAM	Q92823	-0.0295188	0.00282007
PAM	P19021	0.168404	0.00289952
B4GAT1	O43505	0.0553566	0.00293992
ANG	P03950	0.154609	0.00299701
GUSB	P08236	0.156354	0.00315942
SMAD5	Q99717	0.109626	0.00321448
CA9	Q16790	0.185233	0.00342511
TNFRSF4	P43489	0.134884	0.00368612
VEGFA	P15692	0.122605	0.00395005
PPIB	P23284	0.160173	0.00407147
LDLR	P01130	0.144213	0.00407544
PON3	Q15166	0.143057	0.00428501
IL12A	P29459	0.13336	0.00429822
CCL11	P51671	0.117262	0.00451206
C2	P06681	0.194037	0.00470904
MB	P02144	0.299198	0.00477966
PRCP	P42785	0.156582	0.00518066
VCAN	P13611	0.126399	0.00551929
STC1	P52823	0.175005	0.00561287
PTK7	Q13308	0.110597	0.00568891
TNFRSF13B	O14836	0.155386	0.00582335
ENTPD6	O75354	0.126691	0.00608519
SIRPA	P78324	0.215891	0.00609108
HAVCR1	Q96D42	0.112582	0.0062945
TIMP4	Q99727	0.146688	0.00690433
KLK10	O43240	0.169661	0.00793991
RET	P07949	0.111547	0.00806971
TGFB1	P01137	0.134548	0.00813528
TNFSF10	P50591	0.0852028	0.00925904
CRTAM	O95727	0.0894228	0.00965126
CALCA	P01258	0.179733	0.0097267
CPA1	P15085	0.195714	0.00986307
MSTN	O14793	0.104604	0.0100579
GZMB	P10144	0.0961441	0.0111176
MICA	Q29983	0.284465	0.0112467
MATN2	O00339	0.146256	0.0113204
CCL21	O00585	0.0854172	0.0118429
MBL2	P11226	0.303208	0.0122239
IL1R2	P27930	0.151891	0.0144339
IL18	Q14116	0.119514	0.0154
SMPD1	P17405	0.1177	0.0154413
DPP7	Q9UHL4	0.141785	0.0155505
CCL19	Q99731	0.205621	0.0160613
THY1	P04216	-0.0210473	0.016221
CTSL	P07711	0.0949554	0.0162361
CST3	P01034	-0.0319058	0.0163764
CXCL10	P02778	0.205131	0.016546
CTSS	P25774	0.0616357	0.0166518
SEMA7A	O75326	0.0925785	0.0168394
CD5	P06127	0.108469	0.0173209
IFNLR1	Q8IU57	0.0781988	0.0175325
PLTP	P55058	0.116921	0.0178288
CD200R1	Q8TD46	0.0652241	0.0188717
COL1A1	P02452	0.081994	0.0189835
WFIKKN2	Q8TEU8	0.150364	0.019093
SERPINA5	P05154	0.154696	0.0191017
GFRA2	O00451	0.0582437	0.0192707
IL1RN	P18510	0.152998	0.0196968
TCN2	P20062	0.129137	0.0202671
FCER2	P06734	0.195128	0.0211188
TAFA5	Q7Z5A7	0.0381181	0.0213999
ANGPTL7	O43827	0.183002	0.0220127
CFHR5	Q9BXR6	0.175806	0.0225673
PRSS2	P07478	0.136956	0.0225719
PODXL2	Q9NZ53	0.0484066	0.0233789
IGFBP6	P24592	0.121774	0.0250592
KIT	P10721	0.11713	0.0251407
OMG	P23515	-0.0392542	0.026039
SEZ6L	Q9BYH1	0.0266842	0.0262536
CTSD	P07339	0.0450266	0.027086
IL17RB	Q9NRM6	0.0989022	0.0271398
MYOC	Q99972	0.226765	0.0276339
IGSF3	O75054	0.0966533	0.0283632
TNFSF14	O43557	0.078863	0.0319941
CD164	Q04900	0.0186613	0.0336861
IGLC2	P0DOY2	0.189754	0.0342162
CXCL11	O14625	0.160033	0.0365212
CDH1	P12830	0.109379	0.0374758
ENG	P17813	0.0962378	0.0374924
CCL8	P80075	0.127944	0.0375001
SPINT1	O43278	0.121531	0.0382639
PLAT	P00750	0.104173	0.0395712
PLXDC1	Q8IUK5	0.0347829	0.0424945
TIMD4	Q96H15	0.132109	0.0429688
SLITRK6	Q9H5Y7	0.135473	0.0431881
BMP4	P12644	0.10791	0.0453615
REG4	Q9BYZ8	0.143926	0.0454885
CR2	P20023	0.118052	0.0461745
CD300LG	Q6UXG3	0.0860779	0.0462926
LILRB5	O75023	0.156593	0.0464931
VAMP5	O95183	0.039065	0.0538964
THBS2	P35442	-0.0215923	0.0543448
GP1BA	P07359	0.111073	0.0551315
ARSA	P15289	0.103935	0.0556515
FLT4	P35916	0.0573408	0.0560252
EPCAM	P16422	0.121946	0.0593803
NID2	Q14112	0.103939	0.0606741
BCAN	Q96GW7	-0.0160158	0.0617915
APP	P05067	0.0355103	0.0638988
GLB1	P16278	0.0495124	0.071567
CDON	Q4KMG0	0.0823267	0.0771621
COL4A1	P02462	0.10948	0.0801101
IL1RL2	Q9HB29	0.0765353	0.0859435
CHI3L1	P36222	-0.0279817	0.0886573
PROC	P04070	0.0798445	0.0901891
IL2RA	P01589	0.0967097	0.0921624
ADAM22	Q9P0K1	0.0449401	0.0949811
SPARC	P09486	0.0263679	0.0976386
AMBP	P02760	0.0847417	0.10258
APOM	O95445	0.120788	0.10325
F11	P03951	0.122773	0.103433
SERPINA7	P05543	0.0985905	0.107222
SEMA4C	Q9C0C4	0.0545806	0.11177
CD177	Q8N6Q3	-0.300602	0.112886
GZMA	P12544	0.0820188	0.113931
CCL18	P55774	0.115796	0.125871
KLK8	O60259	0.0702249	0.141045
FABP4	P15090	0.133083	0.145423
CD1C	P29017	0.0689733	0.146307
CA3	P07451	0.102124	0.156922
IDUA	P35475	0.095988	0.159741
MSLN	Q13421	0.0607301	0.165613
CCL4	P13236	0.0664141	0.17366
IL6	P05231	-0.0925722	0.17385
WFIKKN1	Q96NZ8	0.0440853	0.176473
CRELD2	Q6UXH1	0.0961026	0.176875
LGALS4	P56470	0.066528	0.181688
CTSH	P09668	0.103339	0.193097
KLK13	Q9UKR3	-0.04745	0.193883
CPXM1	Q96SM3	0.0937507	0.195027
NPTXR	O95502	0.0172935	0.1998
PCSK9	Q8NBP7	0.0542674	0.200125
FGF19	O95750	0.0713654	0.200218
SUMF2	Q8NBJ7	0.0507781	0.217876
TNXB	P22105	0.0424326	0.227623
KAZALD1	Q96I82	0.0563216	0.235647
CA2	P00918	0.104956	0.238692
FABP2	P12104	0.0714744	0.245395
SPON2	Q9BUD6	0.038469	0.24581
FST	P19883	0.0484571	0.2523
KLK11	Q9UBX7	-0.0373595	0.258715
CALR	P27797	0.0229589	0.260019
APEX1	P27695	0.0464402	0.264885
FCRL1	Q96LA6	0.0558422	0.270294
CRHBP	P24387	-0.0424904	0.292411
FURIN	P09958	0.0235007	0.296124
THBD	P07204	-0.0579585	0.314491
PDGFRA	P16234	0.0393296	0.329771
DCN	P07585	0.0255949	0.334563
ENTPD2	Q9Y5L3	0.0479691	0.334873
PAPPA	Q13219	0.0441538	0.342691
TPP1	O14773	0.0461151	0.348722
FCN2	Q15485	0.0633966	0.359232
PPY	P01298	0.0419428	0.36321
CRISP2	P16562	0.0498292	0.363933
KLK14	Q9P0G3	0.0487359	0.377643
XPNPEP2	O43895	0.0694399	0.385298
MIA	Q16674	0.0114883	0.389156
WIF1	Q9Y5W5	-0.0529186	0.389366
CST5	P28325	0.0183527	0.403147
F7	P08709	0.0384869	0.412901
DPP4	P27487	0.0432035	0.415901
EDIL3	O43854	-0.0461404	0.438469
ULBP2	Q9BZM5	0.0503771	0.448949
MMP1	P03956	0.0702519	0.449335
FAM3C	Q92520	-0.00708034	0.469915
MFAP5	Q13361	0.0448394	0.470816
TACSTD2	P09758	0.0266283	0.471332
NPDC1	Q9NQX5	-0.00625522	0.543552
SELE	P16581	-0.0262217	0.588908
LGMN	Q99538	-0.0287143	0.59523
CA12	O43570	-0.0181542	0.612585
CTSF	Q9UBX1	-0.0281371	0.61556
CD2AP	Q9Y5K6	0.0347854	0.619312
RTN4R	Q9BZR6	0.0153788	0.636033
CADM3	Q8N126	-0.00525674	0.641621
FAM3B	P58499	0.0331031	0.647348
PON2	Q15165	0.024328	0.6488
CTSC	P53634	0.02084	0.675039
CTRC	Q99895	0.0249067	0.706649
ENTPD5	O75356	0.0139482	0.708853
CDH3	P22223	-0.0048564	0.760027
FOLR1	P15328	-0.00875296	0.762896
IGFBP7	Q16270	-0.00893787	0.7726
ARSB	P15848	-0.0105037	0.822261
CTSV	O60911	-0.000928384	0.978708

## Sheet: Supplementary Tables 6
source	term_name	term_id	highlighted	adjusted_p_value	negative_log10_of_adjusted_p_value	term_size	query_size	intersection_size	effective_domain_size	intersections
GO:BP	regulation of oxidative stress-induced intrinsic apoptotic signaling pathway	GO:1902175	TRUE	0.0162988	1.78784	43	4	2	21026	SOD1,PPIA
GO:BP	intrinsic apoptotic signaling pathway in response to oxidative stress	GO:0008631	FALSE	0.0319133	1.49603	60	4	2	21026	SOD1,PPIA
KEGG	Glycolysis / Gluconeogenesis	KEGG:00010	FALSE	0.0195971	1.70781	67	4	2	8484	LDHB,PGK1
